# Supplementary material for: 3-(4-Fluoro­phen­yl)-1-(4-methoxy­phen­yl)prop-2-en-1-one
Source: Acta Crystallogr Sect E Struct Rep Online. 2009 May 29;65(Pt 6):o1402. doi: 10.1107/S1600536809018121 (PMC2969700; doi:10.1107/S1600536809018121)
Supplement: Supplementary file 1 [file e-65-o1402-sup1.cif]

##############################################################################
###                                                                        ###
###        Electronic paper (Acta Crystallographica Section E)             ###
###                                                                        ###
##############################################################################
#                                                                            #
# This CIF contains the data in a paper accepted for publication in Acta     #
# Crystallographica Section E. It conforms to the requirements of Notes      #
# for Authors for Section E, and has been peer reviewed under the auspices   #
# of the IUCr Commission on Journals.                                        #
#                                                                            #
# Full details of the Crystallographic Information File format               #
# are given in the paper "The Crystallographic Information File (CIF):       #
# a New Standard Archive File for Crystallography" by S. R. Hall, F. H.      #
# Allen and I. D. Brown [Acta Cryst. (1991), A47, 655-685].                  #
#                                                                            #
# The current version of the core CIF dictionary is obtainable from          #
# ftp://ftp.iucr.org/pub/cif_core.dic. The current version number is 2.4.    #
#                                                                            #
# Software is freely available for graphical display of the structure(s) in  #
# this CIF.  For information consult the CIF home page http://www.iucr.org/  #
# cif/home.html                                                              #
#                                                                            #
# This file may be used for bona fide research purposes within the           #
# scientific community so long as proper attribution is given to the journal # 
# article from which it was obtained.                                        #
#                                                                            #
##############################################################################
                                             
data_global
_audit_creation_method     SHELXL-97
_journal_date_recd_electronic     2009-04-26
_journal_date_accepted     2009-05-13
_journal_name_full     'Acta Crystallographica, Section E'
_journal_year     2009
_journal_volume     65
_journal_issue      6
_journal_page_first     o1402
_journal_page_last     o1402
_journal_paper_category     QO
_journal_coeditor_code     AT2773
_publ_contact_author_name     'Fang-Fang Jian'
_publ_contact_author_address
;
Microscale Science Institute
Weifang University
Weifang 261061
People's Republic of China
;
_publ_contact_author_email     ffjian2008@163.com
_publ_contact_author_fax     '86-536-8785802'
_publ_contact_author_phone     '86-536-8785802'
_publ_section_title
;
3-(4-Fluorophenyl)-1-(4-methoxyphenyl)prop-2-en-1-one
;
loop_
    _publ_author_name
    _publ_author_footnote
    _publ_author_address
    'Pu-Su Zhao' ?
;
New Materials and Function Coordination Chemistry Laboratory,
Qingdao University of Science and Technology,
Qingdao 266042,
People's Republic of China
;
    'Xian Wang' ?
;
New Materials and Function Coordination Chemistry Laboratory,
Qingdao University of Science and Technology,
Qingdao 266042,
People's Republic of China
;
    'Huan-Mei Guo' ?
;
Microscale Science Institute,
Weifang University,
Weifang 261061,
People's Republic of China
;
    'Fang-Fang Jian' ?
;
Microscale Science Institute,
Weifang University,
Weifang 261061,
People's Republic of China
;
data_I
_audit_creation_method     SHELXL-97
_chemical_name_systematic
;
3-(4-Fluorophenyl)-1-(4-methoxyphenyl)prop-2-en-1-one
;
_chemical_name_common     ?
_chemical_formula_moiety     'C16 H13 F O2'
_chemical_formula_sum     'C16 H13 F O2'
_chemical_formula_iupac     'C16 H13 F O2'
_chemical_formula_weight     256.26
_chemical_melting_point     ?
_symmetry_cell_setting     orthorhombic
_symmetry_space_group_name_H-M     'P b c a'
_symmetry_space_group_name_Hall     '-P 2ac 2ab'
loop_
    _symmetry_equiv_pos_as_xyz
    'x, y, z'
    '-x+1/2, -y, z+1/2'
    '-x, y+1/2, -z+1/2'
    'x+1/2, -y+1/2, -z'
    '-x, -y, -z'
    'x-1/2, y, -z-1/2'
    'x, -y-1/2, z-1/2'
    '-x-1/2, y-1/2, z'
_cell_length_a     7.457(4)
_cell_length_b     11.072(6)
_cell_length_c     31.063(18)
_cell_angle_alpha     90.00
_cell_angle_beta     90.00
_cell_angle_gamma     90.00
_cell_volume     2565(3)
_cell_formula_units_Z     8
_cell_measurement_reflns_used     4576
_cell_measurement_theta_min     2.62
_cell_measurement_theta_max     27.17
_cell_measurement_temperature     273(2)
_exptl_crystal_description     bar
_exptl_crystal_colour     yellow
_exptl_crystal_size_max     0.13
_exptl_crystal_size_mid     0.12
_exptl_crystal_size_min     0.09
_exptl_crystal_density_diffrn     1.327
_exptl_crystal_density_meas     1.327
_exptl_crystal_density_method     'not measured'
_exptl_crystal_F_000     1072
_exptl_absorpt_coefficient_mu     0.096
_exptl_absorpt_correction_type     none
_exptl_absorpt_process_details     ?
_exptl_absorpt_correction_T_min     ?
_exptl_absorpt_correction_T_max     ?
_exptl_special_details
;
;
_diffrn_ambient_temperature     273(2)
_diffrn_radiation_type     MoK\a
_diffrn_radiation_wavelength     0.71073
_diffrn_radiation_source     'fine-focus sealed tube'
_diffrn_radiation_monochromator     graphite
_diffrn_measurement_device_type     'Bruker SMART CCD area-detector'
_diffrn_measurement_method     '\f and \w'
_diffrn_detector_area_resol_mean     ?
_diffrn_reflns_number     14904
_diffrn_reflns_av_R_equivalents     0.0392
_diffrn_reflns_av_sigmaI/netI     0.0283
_diffrn_reflns_theta_min     2.62
_diffrn_reflns_theta_max     28.07
_diffrn_reflns_theta_full     28.07
_diffrn_measured_fraction_theta_max     0.979
_diffrn_measured_fraction_theta_full     0.979
_diffrn_reflns_limit_h_min     -8
_diffrn_reflns_limit_h_max     9
_diffrn_reflns_limit_k_min     -14
_diffrn_reflns_limit_k_max     14
_diffrn_reflns_limit_l_min     -31
_diffrn_reflns_limit_l_max     40
_diffrn_standards_number     ?
_diffrn_standards_interval_count     ?
_diffrn_standards_interval_time     ?
_diffrn_standards_decay_%     ?
_refine_special_details
;
Refinement of <i>F</i>^2^ against ALL reflections. The weighted <i>R</i>-factor
<i>wR</i> and goodness of fit <i>S</i> are based on <i>F</i>^2^, conventional
<i>R</i>-factors <i>R</i> are based on <i>F</i>, with <i>F</i> set to zero for
negative <i>F</i>^2^. The threshold expression of <i>F</i>^2^ >
\s(<i>F</i>^2^) is used only for calculating <i>R</i>-factors(gt) <i>etc</i>.
and is not relevant to the choice of reflections for refinement.
<i>R</i>-factors based on <i>F</i>^2^ are statistically about twice as large
as those based on <i>F</i>, and <i>R</i>- factors based on ALL data will be
even larger.
;
_reflns_number_total     3050
_reflns_number_gt     2203
_reflns_threshold_expression     I>2\s(I)
_refine_ls_structure_factor_coef     Fsqd
_refine_ls_matrix_type     full
_refine_ls_R_factor_all     0.0593
_refine_ls_R_factor_gt     0.0391
_refine_ls_wR_factor_gt     0.1025
_refine_ls_wR_factor_ref     0.1159
_refine_ls_goodness_of_fit_ref     1.007
_refine_ls_restrained_S_all     1.007
_refine_ls_number_reflns     3050
_refine_ls_number_parameters     173
_refine_ls_number_restraints     0
_refine_ls_hydrogen_treatment     constr
_refine_ls_weighting_scheme     calc
_refine_ls_weighting_details
         'calc w=1/[\s^2^(Fo^2^)+(0.0529P)^2^+0.3952P] where P=(Fo^2^+2Fc^2^)/3'
_atom_sites_solution_hydrogens     geom
_atom_sites_solution_primary     direct
_atom_sites_solution_secondary     difmap
_refine_ls_shift/su_max     0.001
_refine_ls_shift/su_mean     0.000
_refine_diff_density_max     0.170
_refine_diff_density_min     -0.118
_refine_ls_extinction_method     'SHELXL97 (Sheldrick, 2008)'
_refine_ls_extinction_coef     0.0151(14)
_refine_ls_extinction_expression
                                  'Fc^*^=kFc[1+0.001xFc^2^\l^3^/sin(2\q)]^-1/4^'
loop_
    _atom_type_symbol
    _atom_type_description
    _atom_type_scat_dispersion_real
    _atom_type_scat_dispersion_imag
    _atom_type_scat_source
    'C' 'C' 0.0033 0.0016
                         'International Tables Vol C Tables 4.2.6.8 and 6.1.1.4'
    'H' 'H' 0.0000 0.0000
                         'International Tables Vol C Tables 4.2.6.8 and 6.1.1.4'
    'O' 'O' 0.0106 0.0060
                         'International Tables Vol C Tables 4.2.6.8 and 6.1.1.4'
    'F' 'F' 0.0171 0.0103
                         'International Tables Vol C Tables 4.2.6.8 and 6.1.1.4'
_computing_data_collection     'SMART (Bruker, 1997)'
_computing_cell_refinement     'SAINT (Bruker, 1997)'
_computing_data_reduction     'SAINT (Bruker, 1997)'
_computing_structure_solution     'SHELXS97 (Sheldrick, 2008)'
_computing_structure_refinement     'SHELXL97 (Sheldrick, 2008)'
_computing_molecular_graphics     'SHELXTL (Sheldrick, 2008)'
_computing_publication_material     'SHELXTL (Sheldrick, 2008)'
loop_
    _atom_site_type_symbol
    _atom_site_label
    _atom_site_fract_x
    _atom_site_fract_y
    _atom_site_fract_z
    _atom_site_U_iso_or_equiv
    _atom_site_adp_type
    _atom_site_calc_flag
    _atom_site_refinement_flags
    _atom_site_occupancy
    _atom_site_disorder_assembly
    _atom_site_disorder_group
    O O2 0.19197(16) 0.39463(9) 0.32285(3) 0.0679(3) Uani d . 1 . .
    O O1 0.09858(15) 0.57395(10) 0.13185(3) 0.0674(3) Uani d . 1 . .
    C C16 0.15026(17) 0.49647(12) 0.31027(4) 0.0497(3) Uani d . 1 . .
    C C9 0.13654(16) 0.52293(11) 0.26375(4) 0.0447(3) Uani d . 1 . .
    C C15 0.06589(19) 0.56911(13) 0.38189(5) 0.0567(4) Uani d . 1 . .
    H H15A 0.0689 0.4883 0.3900 0.068 Uiso calc R 1 . .
    C C10 0.07845(18) 0.63325(11) 0.24765(4) 0.0484(3) Uani d . 1 . .
    H H10A 0.0485 0.6945 0.2668 0.058 Uiso calc R 1 . .
    C C12 0.10839(18) 0.56345(12) 0.17528(4) 0.0504(3) Uani d . 1 . .
    F F -0.15021(16) 0.89082(12) 0.50973(3) 0.1015(4) Uani d . 1 . .
    C C14 0.10856(19) 0.59300(12) 0.34157(4) 0.0535(3) Uani d . 1 . .
    H H14A 0.1125 0.6731 0.3326 0.064 Uiso calc R 1 . .
    C C11 0.06382(18) 0.65460(12) 0.20395(4) 0.0498(3) Uani d . 1 . .
    H H11A 0.0246 0.7292 0.1939 0.060 Uiso calc R 1 . .
    C C4 0.0339(2) 0.77956(13) 0.41030(4) 0.0578(4) Uani d . 1 . .
    H H4A 0.0854 0.8098 0.3852 0.069 Uiso calc R 1 . .
    C C8 0.17978(19) 0.43239(12) 0.23404(5) 0.0550(4) Uani d . 1 . .
    H H8A 0.2185 0.3575 0.2439 0.066 Uiso calc R 1 . .
    C C7 0.1660(2) 0.45230(13) 0.19088(5) 0.0600(4) Uani d . 1 . .
    H H7A 0.1953 0.3910 0.1717 0.072 Uiso calc R 1 . .
    C C3 0.01471(18) 0.65509(13) 0.41510(4) 0.0533(3) Uani d . 1 . .
    C C5 -0.0214(2) 0.85891(16) 0.44174(5) 0.0668(4) Uani d . 1 . .
    H H5A -0.0084 0.9418 0.4381 0.080 Uiso calc R 1 . .
    C C6 -0.0961(2) 0.81261(18) 0.47852(5) 0.0702(4) Uani d . 1 . .
    C C2 -0.0617(2) 0.61339(16) 0.45340(5) 0.0682(4) Uani d . 1 . .
    H H2A -0.0753 0.5307 0.4576 0.082 Uiso calc R 1 . .
    C C13 0.0497(2) 0.68788(15) 0.11415(5) 0.0679(4) Uani d . 1 . .
    H H13A 0.0469 0.6822 0.0833 0.102 Uiso calc R 1 . .
    H H13B 0.1360 0.7477 0.1226 0.102 Uiso calc R 1 . .
    H H13C -0.0667 0.7106 0.1246 0.102 Uiso calc R 1 . .
    C C1 -0.1175(2) 0.69190(19) 0.48511(5) 0.0755(5) Uani d . 1 . .
    H H1A -0.1686 0.6631 0.5104 0.091 Uiso calc R 1 . .
loop_
    _atom_site_aniso_label
    _atom_site_aniso_U_11
    _atom_site_aniso_U_22
    _atom_site_aniso_U_33
    _atom_site_aniso_U_12
    _atom_site_aniso_U_13
    _atom_site_aniso_U_23
    O2 0.0827(8) 0.0466(6) 0.0744(7) 0.0011(5) -0.0083(6) 0.0087(5)
    O1 0.0825(8) 0.0703(7) 0.0494(6) 0.0061(6) -0.0002(5) -0.0128(5)
    C16 0.0457(7) 0.0435(7) 0.0600(8) -0.0068(5) -0.0021(6) 0.0038(6)
    C9 0.0386(6) 0.0389(6) 0.0567(7) -0.0051(5) 0.0001(5) -0.0038(5)
    C15 0.0590(8) 0.0532(8) 0.0578(8) -0.0064(6) -0.0015(6) 0.0086(6)
    C10 0.0546(7) 0.0400(6) 0.0504(7) -0.0005(5) 0.0041(6) -0.0071(5)
    C12 0.0474(7) 0.0532(8) 0.0508(7) -0.0031(6) 0.0009(6) -0.0102(6)
    F 0.1113(9) 0.1308(10) 0.0624(6) 0.0123(7) 0.0144(6) -0.0209(6)
    C14 0.0613(8) 0.0466(7) 0.0525(8) -0.0033(6) -0.0038(6) 0.0037(6)
    C11 0.0551(8) 0.0425(7) 0.0516(7) 0.0011(6) 0.0011(6) -0.0035(5)
    C4 0.0687(9) 0.0642(9) 0.0407(7) -0.0032(7) -0.0014(6) 0.0075(6)
    C8 0.0549(8) 0.0407(7) 0.0693(9) 0.0032(6) -0.0018(6) -0.0069(6)
    C7 0.0638(9) 0.0497(8) 0.0665(9) 0.0064(6) 0.0020(7) -0.0202(7)
    C3 0.0531(7) 0.0624(9) 0.0443(7) -0.0044(6) -0.0045(6) 0.0098(6)
    C5 0.0815(11) 0.0689(10) 0.0501(8) 0.0018(8) -0.0055(7) 0.0013(7)
    C6 0.0671(10) 0.0968(13) 0.0467(8) 0.0076(9) -0.0016(7) -0.0049(8)
    C2 0.0699(10) 0.0777(10) 0.0571(9) -0.0075(8) 0.0018(7) 0.0184(8)
    C13 0.0723(10) 0.0804(11) 0.0508(8) -0.0039(8) 0.0007(7) -0.0011(7)
    C1 0.0704(10) 0.1107(15) 0.0454(8) -0.0035(10) 0.0081(7) 0.0135(9)
_geom_special_details
;
All e.s.d.'s (except the e.s.d. in the dihedral angle between two l.s. planes)
are estimated using the full covariance matrix. The cell e.s.d.'s are taken
into account individually in the estimation of e.s.d.'s in distances, angles
and torsion angles; correlations between e.s.d.'s in cell parameters are only
used when they are defined by crystal symmetry. An approximate (isotropic)
treatment of cell e.s.d.'s is used for estimating e.s.d.'s involving l.s.
planes.
;
loop_
    _geom_bond_atom_site_label_1
    _geom_bond_atom_site_label_2
    _geom_bond_site_symmetry_2
    _geom_bond_distance
    _geom_bond_publ_flag
    O2 C16 . 1.2334(17) ?
    O1 C12 . 1.3561(18) ?
    O1 C13 . 1.424(2) ?
    C16 C9 . 1.478(2) ?
    C16 C14 . 1.478(2) ?
    C9 C10 . 1.3892(19) ?
    C9 C8 . 1.4002(19) ?
    C15 C14 . 1.319(2) ?
    C15 C3 . 1.455(2) ?
    C15 H15A . 0.9300 ?
    C10 C11 . 1.382(2) ?
    C10 H10A . 0.9300 ?
    C12 C11 . 1.3864(19) ?
    C12 C7 . 1.391(2) ?
    F C6 . 1.361(2) ?
    C14 H14A . 0.9300 ?
    C11 H11A . 0.9300 ?
    C4 C5 . 1.377(2) ?
    C4 C3 . 1.394(2) ?
    C4 H4A . 0.9300 ?
    C8 C7 . 1.363(2) ?
    C8 H8A . 0.9300 ?
    C7 H7A . 0.9300 ?
    C3 C2 . 1.398(2) ?
    C5 C6 . 1.371(2) ?
    C5 H5A . 0.9300 ?
    C6 C1 . 1.362(3) ?
    C2 C1 . 1.378(3) ?
    C2 H2A . 0.9300 ?
    C13 H13A . 0.9600 ?
    C13 H13B . 0.9600 ?
    C13 H13C . 0.9600 ?
    C1 H1A . 0.9300 ?
loop_
    _geom_angle_atom_site_label_1
    _geom_angle_atom_site_label_2
    _geom_angle_atom_site_label_3
    _geom_angle_site_symmetry_1
    _geom_angle_site_symmetry_3
    _geom_angle
    _geom_angle_publ_flag
    C12 O1 C13 . . 118.30(11) ?
    O2 C16 C9 . . 120.57(12) ?
    O2 C16 C14 . . 120.38(13) ?
    C9 C16 C14 . . 119.03(12) ?
    C10 C9 C8 . . 117.65(13) ?
    C10 C9 C16 . . 123.23(12) ?
    C8 C9 C16 . . 119.11(12) ?
    C14 C15 C3 . . 127.26(14) ?
    C14 C15 H15A . . 116.4 ?
    C3 C15 H15A . . 116.4 ?
    C11 C10 C9 . . 121.91(12) ?
    C11 C10 H10A . . 119.0 ?
    C9 C10 H10A . . 119.0 ?
    O1 C12 C11 . . 124.31(13) ?
    O1 C12 C7 . . 116.05(12) ?
    C11 C12 C7 . . 119.64(13) ?
    C15 C14 C16 . . 122.03(13) ?
    C15 C14 H14A . . 119.0 ?
    C16 C14 H14A . . 119.0 ?
    C10 C11 C12 . . 119.17(13) ?
    C10 C11 H11A . . 120.4 ?
    C12 C11 H11A . . 120.4 ?
    C5 C4 C3 . . 121.62(14) ?
    C5 C4 H4A . . 119.2 ?
    C3 C4 H4A . . 119.2 ?
    C7 C8 C9 . . 121.01(13) ?
    C7 C8 H8A . . 119.5 ?
    C9 C8 H8A . . 119.5 ?
    C8 C7 C12 . . 120.62(12) ?
    C8 C7 H7A . . 119.7 ?
    C12 C7 H7A . . 119.7 ?
    C4 C3 C2 . . 117.37(14) ?
    C4 C3 C15 . . 122.98(12) ?
    C2 C3 C15 . . 119.63(14) ?
    C6 C5 C4 . . 118.32(16) ?
    C6 C5 H5A . . 120.8 ?
    C4 C5 H5A . . 120.8 ?
    F C6 C1 . . 118.87(15) ?
    F C6 C5 . . 118.44(18) ?
    C1 C6 C5 . . 122.70(16) ?
    C1 C2 C3 . . 121.55(16) ?
    C1 C2 H2A . . 119.2 ?
    C3 C2 H2A . . 119.2 ?
    O1 C13 H13A . . 109.5 ?
    O1 C13 H13B . . 109.5 ?
    H13A C13 H13B . . 109.5 ?
    O1 C13 H13C . . 109.5 ?
    H13A C13 H13C . . 109.5 ?
    H13B C13 H13C . . 109.5 ?
    C6 C1 C2 . . 118.45(15) ?
    C6 C1 H1A . . 120.8 ?
    C2 C1 H1A . . 120.8 ?
loop_
    _geom_hbond_atom_site_label_D
    _geom_hbond_atom_site_label_H
    _geom_hbond_atom_site_label_A
    _geom_hbond_site_symmetry_A
    _geom_hbond_distance_DH
    _geom_hbond_distance_HA
    _geom_hbond_distance_DA
    _geom_hbond_angle_DHA
    _geom_hbond_publ_flag
    C11 H11A O2 3 0.93 2.50 3.376(2) 157.7 y
    C15 H15A O2 1 0.93 2.50 2.825(2) 100.5 y
