# Supplementary material for: 3-(4-Fluoro­phen­yl)-1-(4-methoxy­phen­yl)prop-2-en-1-one
Source: Acta Crystallogr Sect E Struct Rep Online. 2009 May 29;65(Pt 6):o1402. doi: 10.1107/S1600536809018121 (PMC2969700; doi:10.1107/S1600536809018121)
Supplement: Supplementary file 2 [file e-65-o1402-Isup2.hkl]

# 
# h,k,l, Fc-squared, Fo-squared, sigma(Fo-squared) and status flag 
# 
data_I
_shelx_title ' A in Pbca' 
_shelx_refln_list_code          4 
_shelx_F_calc_maximum      262.01 
_exptl_crystal_F_000      1072.00 
_reflns_d_resolution_high  0.7552 
 
loop_ 
 _symmetry_equiv_pos_as_xyz 
 'x, y, z' 
 '-x+1/2, -y, z+1/2' 
 '-x, y+1/2, -z+1/2' 
 'x+1/2, -y+1/2, -z' 
 '-x, -y, -z' 
 'x-1/2, y, -z-1/2' 
 'x, -y-1/2, z-1/2' 
 '-x-1/2, y-1/2, z' 
 
_cell_length_a     7.4573 
_cell_length_b    11.0723 
_cell_length_c    31.0635 
_cell_angle_alpha  90.000 
_cell_angle_beta   90.000 
_cell_angle_gamma  90.000 
 
_shelx_F_squared_multiplier     1.000 
 
loop_ 
 _refln_index_h 
 _refln_index_k 
 _refln_index_l 
 _refln_F_squared_calc 
 _refln_F_squared_meas 
 _refln_F_squared_sigma 
 _refln_observed_status 
   2   0   0    28643.82    26409.94    783.73 o 
   4   0   0     9612.22     9981.68    269.54 o 
   6   0   0        4.57       -1.29      2.96 o 
   8   0   0       13.94       18.77      5.87 o 
   2   1   0        0.02       -2.32      2.32 o 
   4   1   0     7202.59     6875.24     90.41 o 
   6   1   0      138.01      144.34      3.90 o 
   8   1   0        0.16       -1.43      2.85 o 
   0   2   0     8028.02     8357.99    248.94 o 
   2   2   0     9128.21     9365.10    161.54 o 
   4   2   0     4060.86     4097.32     61.52 o 
   6   2   0      171.53      174.66      9.72 o 
   8   2   0        5.46        0.52      2.97 o 
   2   3   0      125.60      143.90      3.94 o 
   4   3   0     5075.70     5183.50     78.26 o 
   6   3   0     1081.30     1064.37     16.77 o 
   8   3   0      278.76      270.13     11.14 o 
   0   4   0    19294.30    19540.10    577.88 o 
   2   4   0     1016.20     1102.94     17.69 o 
   4   4   0       97.54      111.13      3.74 o 
   6   4   0      230.84      222.80      6.23 o 
   8   4   0       87.73       93.05      7.12 o 
   2   5   0      772.39      844.23     12.45 o 
   4   5   0      252.88      271.31      6.43 o 
   6   5   0      237.94      243.03      6.66 o 
   8   5   0       27.86       33.09      4.15 o 
   0   6   0      491.90      433.56     11.88 o 
   2   6   0      803.42      837.77     12.78 o 
   4   6   0      199.75      202.50      5.52 o 
   6   6   0       40.81       42.75      3.31 o 
   8   6   0       18.41       18.57      2.76 o 
   2   7   0      201.66      180.39      4.12 o 
   4   7   0        1.25        2.92      1.94 o 
   6   7   0       49.72       55.26      3.71 o 
   8   7   0       10.52       12.82      2.95 o 
   0   8   0      189.52      201.71      7.74 o 
   2   8   0       55.35       55.91      3.41 o 
   4   8   0       91.56       90.24      4.64 o 
   6   8   0       47.54       47.00      4.41 o 
   8   8   0        0.59       -2.02      4.13 o 
   2   9   0       12.33       11.46      3.78 o 
   4   9   0       38.24       45.51      5.51 o 
   6   9   0        3.73        9.26      3.99 o 
   0  10   0        2.47       -0.26      3.13 o 
   2  10   0      161.06      147.24      7.93 o 
   4  10   0       64.94       65.92     20.51 o 
   6  10   0        4.07        4.68      3.85 o 
   2  11   0      120.89      106.42     10.39 o 
   4  11   0      115.13      123.29     12.07 o 
   6  11   0       14.90       14.29      6.29 o 
   2  12   0        0.72       -2.70      2.70 o 
   4  12   0       10.80       13.34      6.77 o 
   2  13   0        0.08       -3.35      3.35 o 
   4  13   0       32.48       46.29      9.06 o 
   2  14   0       39.93       45.65      6.56 o 
   1   1   1      490.91      456.35     10.20 o 
   2   1   1    68651.48    70312.94   2428.94 o 
   3   1   1      311.23      319.77      5.29 o 
   4   1   1       36.77       33.22      3.29 o 
   5   1   1       16.20       22.09      1.04 o 
   6   1   1       62.85       69.94      1.94 o 
   7   1   1        8.57       11.76      2.28 o 
   8   1   1        8.22        7.12      2.47 o 
   9   1   1        2.07        0.91      2.07 o 
   0   2   1    15374.64    15548.67    326.37 o 
   1   2   1       38.55       26.50      0.84 o 
   2   2   1    18595.67    19233.91    315.38 o 
   3   2   1       85.89       73.27      3.48 o 
   4   2   1     1280.00     1205.50     12.97 o 
   5   2   1      184.73      176.55      3.17 o 
   6   2   1     1355.54     1342.63     14.28 o 
   7   2   1        8.15       13.86      2.46 o 
   8   2   1        7.89       11.29      2.73 o 
   9   2   1        5.59        7.95      2.71 o 
   1   3   1     2331.08     2248.31     24.09 o 
   2   3   1      460.27      482.06      6.45 o 
   3   3   1      116.65       97.66      3.31 o 
   4   3   1     1638.94     1633.83     26.06 o 
   5   3   1        9.76       10.24      1.17 o 
   6   3   1      553.07      550.35      7.89 o 
   7   3   1       11.35       10.08      1.37 o 
   8   3   1       60.96       60.74      4.25 o 
   9   3   1       14.34       20.70      3.23 o 
   0   4   1      187.04      164.68      4.44 o 
   1   4   1      237.59      243.66      3.38 o 
   2   4   1      914.78      950.92     10.31 o 
   3   4   1       53.46       50.11      2.04 o 
   4   4   1      779.03      771.49      9.77 o 
   5   4   1        0.05       -0.86      0.86 o 
   6   4   1      416.93      398.78      5.99 o 
   7   4   1       33.84       40.49      2.01 o 
   8   4   1      142.26      145.63      5.88 o 
   9   4   1        2.03        5.55      2.78 o 
   1   5   1      352.55      382.55      5.06 o 
   2   5   1      769.98      810.41      8.90 o 
   3   5   1     1038.41     1064.81     12.59 o 
   4   5   1        2.00       10.86      1.75 o 
   5   5   1        4.01        1.92      1.08 o 
   6   5   1       47.25       52.88      2.42 o 
   7   5   1      147.03      162.21      3.76 o 
   8   5   1       87.95       75.50      5.84 o 
   9   5   1        6.27        6.28      3.08 o 
   0   6   1        0.00        1.34      1.43 o 
   1   6   1       76.50       77.62      1.78 o 
   2   6   1       69.69       76.27      1.78 o 
   3   6   1      164.67      145.95      3.24 o 
   4   6   1        9.79       11.79      1.28 o 
   5   6   1        0.01       -0.52      1.17 o 
   6   6   1        0.87       -1.28      1.35 o 
   7   6   1        0.97        0.09      1.40 o 
   8   6   1       54.77       45.37      2.97 o 
   1   7   1      364.99      382.00      4.90 o 
   2   7   1       71.22       65.95      1.70 o 
   3   7   1        5.44        3.92      1.22 o 
   4   7   1       66.78       66.38      2.55 o 
   5   7   1        0.40       -1.19      1.19 o 
   6   7   1        9.91       14.44      1.88 o 
   7   7   1       15.42       16.20      1.95 o 
   8   7   1       31.63       29.71      2.43 o 
   0   8   1      396.85      388.94      8.40 o 
   1   8   1       17.78       17.51      1.33 o 
   2   8   1        3.05        1.59      1.17 o 
   3   8   1        2.07        1.36      1.28 o 
   4   8   1       12.87       12.30      2.15 o 
   5   8   1       32.14       42.68      3.72 o 
   6   8   1        2.64        1.06      1.58 o 
   7   8   1       26.12       24.54      2.51 o 
   8   8   1        0.30        0.89      1.81 o 
   1   9   1       29.32       35.73      1.87 o 
   2   9   1       71.88       69.73      3.92 o 
   3   9   1      124.39      107.29      4.83 o 
   4   9   1      161.33      169.16      6.15 o 
   5   9   1       30.25       31.45      3.42 o 
   6   9   1       27.69       27.58      3.61 o 
   7   9   1        4.36        4.58      2.38 o 
   0  10   1       49.01       40.29      3.95 o 
   1  10   1        0.00       -1.64      1.64 o 
   2  10   1       66.20       72.47      4.43 o 
   3  10   1        2.97        2.26      2.78 o 
   4  10   1       14.33       16.62      3.12 o 
   5  10   1       16.97       12.40      2.88 o 
   6  10   1       11.67       14.30      3.20 o 
   7  10   1        5.21        5.24      3.77 o 
   1  11   1       57.23       50.18      3.85 o 
   2  11   1        5.57        0.33      2.27 o 
   3  11   1        4.17        3.33      3.42 o 
   4  11   1       15.28       16.88      3.26 o 
   5  11   1        5.38        6.01      2.88 o 
   6  11   1        4.87        4.43      5.34 o 
   0  12   1       13.04       11.70      6.01 o 
   1  12   1        1.62        1.56      2.21 o 
   2  12   1       16.39       15.02      3.02 o 
   3  12   1        3.17        1.38      3.10 o 
   4  12   1        4.44        1.43      2.78 o 
   5  12   1        4.05       -0.79      3.65 o 
   1  13   1        0.06       -2.16      2.16 o 
   2  13   1       45.17       53.57      4.55 o 
   3  13   1        0.02       -2.53      2.53 o 
   4  13   1       13.76       12.29      4.40 o 
   2  14   1        0.80       -2.47      2.47 o 
   1   0   2       17.27        8.64      0.93 o 
   2   0   2    10084.58    10325.44    317.52 o 
   3   0   2     1765.33     1722.95     38.17 o 
   4   0   2      982.95     1024.09     14.87 o 
   5   0   2       73.87       63.72      2.10 o 
   6   0   2       22.82       26.37      3.46 o 
   7   0   2       54.92       65.37      5.34 o 
   8   0   2       35.43       43.31      5.05 o 
   9   0   2       21.10       12.62      4.92 o 
   1   1   2     2208.75     2145.27     61.11 o 
   2   1   2    15659.83    15724.89    328.99 o 
   3   1   2     1486.52     1550.41     20.40 o 
   4   1   2     2511.69     2380.62     25.87 o 
   5   1   2       75.95       90.99      1.88 o 
   6   1   2      203.67      198.98      5.20 o 
   7   1   2       55.16       64.09      3.76 o 
   8   1   2       55.83       49.62      3.73 o 
   9   1   2        3.62        4.60      3.50 o 
   0   2   2    34979.05    33759.99   1681.93 o 
   1   2   2       88.55       68.30      1.64 o 
   2   2   2      510.29      515.42      7.10 o 
   3   2   2        8.92        8.74      0.76 o 
   4   2   2     1974.13     1999.50     23.64 o 
   5   2   2        0.02        0.95      0.79 o 
   6   2   2      209.15      208.25      4.22 o 
   7   2   2        1.16       -1.92      1.92 o 
   8   2   2       51.17       54.98      5.57 o 
   9   2   2        0.44       -0.95      2.34 o 
   1   3   2      133.30      120.42      2.05 o 
   2   3   2     1232.56     1225.05     15.92 o 
   3   3   2      638.96      600.57      7.40 o 
   4   3   2     2105.43     2051.93     22.82 o 
   5   3   2       16.34       14.46      1.16 o 
   6   3   2       72.46       68.27      2.27 o 
   7   3   2        0.04        1.28      1.13 o 
   8   3   2        5.41        4.19      2.61 o 
   9   3   2       16.71       15.61      3.11 o 
   0   4   2     1571.09     1633.40     29.11 o 
   1   4   2       67.03       68.13      1.48 o 
   2   4   2        3.62        3.33      0.70 o 
   3   4   2      693.23      699.92      8.59 o 
   4   4   2      169.65      167.52      3.49 o 
   5   4   2       68.33       70.00      2.27 o 
   6   4   2      433.55      440.66      6.82 o 
   7   4   2        2.83        5.23      1.40 o 
   8   4   2       69.11       64.17      5.02 o 
   9   4   2        5.42        5.04      3.70 o 
   1   5   2       88.55      111.29      2.13 o 
   2   5   2     1641.22     1692.63     17.60 o 
   3   5   2      107.39      135.99      2.67 o 
   4   5   2       53.08       64.54      2.20 o 
   5   5   2       17.19       17.40      1.48 o 
   6   5   2      215.07      226.08      4.28 o 
   7   5   2       41.63       47.20      2.33 o 
   8   5   2        0.61        4.12      2.33 o 
   9   5   2       49.50       54.06      6.77 o 
   0   6   2      137.53      150.88      5.02 o 
   1   6   2        1.48        0.19      0.65 o 
   2   6   2       37.85       22.92      1.06 o 
   3   6   2        1.38        4.18      1.91 o 
   4   6   2       41.01       41.86      1.90 o 
   5   6   2      292.27      299.41      5.26 o 
   6   6   2        3.75        3.64      1.54 o 
   7   6   2       13.14       13.14      1.74 o 
   8   6   2        0.55        3.67      1.63 o 
   1   7   2       34.47       26.52      1.28 o 
   2   7   2       30.46       26.29      1.25 o 
   3   7   2      338.46      347.26      6.91 o 
   4   7   2        0.05       -1.03      1.03 o 
   5   7   2      132.21      131.86      3.40 o 
   6   7   2       34.48       37.89      2.32 o 
   7   7   2       14.56       15.80      2.04 o 
   8   7   2        3.02        4.48      1.73 o 
   0   8   2       13.88       17.25      2.18 o 
   1   8   2      709.79      675.53      7.88 o 
   2   8   2       13.75       10.04      1.36 o 
   3   8   2       72.38       70.58      3.22 o 
   4   8   2       46.60       56.27      3.34 o 
   5   8   2      116.25      105.21      3.78 o 
   6   8   2       32.52       36.90      2.81 o 
   7   8   2        0.56        0.80      1.80 o 
   8   8   2        3.85        6.77      2.00 o 
   1   9   2       57.62       59.05      2.21 o 
   2   9   2      106.84       94.50      3.84 o 
   3   9   2        3.57        5.12      2.03 o 
   4   9   2        8.55       13.89      4.30 o 
   5   9   2       19.32       18.56      3.03 o 
   6   9   2       11.85       12.16      3.33 o 
   7   9   2        4.98        5.09      2.44 o 
   0  10   2      105.49      114.94      4.74 o 
   1  10   2      378.52      392.29      8.43 o 
   2  10   2       19.57       19.35      3.75 o 
   3  10   2       17.93       18.14      3.05 o 
   4  10   2       31.11       30.70      3.54 o 
   5  10   2       56.03       59.57      5.23 o 
   6  10   2       37.91       32.27      3.88 o 
   7  10   2        0.04        2.96      3.52 o 
   1  11   2        1.42        0.97      2.16 o 
   2  11   2       54.57       44.57      3.88 o 
   3  11   2        0.24        0.83      2.39 o 
   4  11   2       19.52       29.32      3.67 o 
   5  11   2       78.56       88.79      5.46 o 
   6  11   2       11.77        9.77      4.04 o 
   0  12   2       10.18        3.84      5.23 o 
   1  12   2       19.39       21.59      3.88 o 
   2  12   2        0.01        1.09      2.29 o 
   3  12   2        1.33       -2.09      2.26 o 
   4  12   2        1.84       -0.68      2.47 o 
   5  12   2        9.64        6.65      4.14 o 
   1  13   2        1.71        1.56      2.45 o 
   2  13   2        6.62        7.19      2.89 o 
   3  13   2        0.10       -2.41      2.41 o 
   4  13   2       19.74       24.74      5.21 o 
   2  14   2        0.36        0.95      2.81 o 
   1   1   3       10.22       16.05      0.88 o 
   2   1   3     5680.28     5819.64    112.43 o 
   3   1   3     1237.24     1184.89     12.49 o 
   4   1   3     1441.53     1362.14     13.02 o 
   5   1   3      231.73      233.21      3.80 o 
   6   1   3       55.95       52.86      1.99 o 
   7   1   3       68.33       73.14      3.89 o 
   8   1   3       21.00       25.09      3.08 o 
   9   1   3        0.55        1.23      2.30 o 
   0   2   3     5872.47     5592.12    117.60 o 
   1   2   3     4517.02     4549.73     55.15 o 
   2   2   3      441.92      413.93      5.13 o 
   3   2   3      280.84      264.18      3.54 o 
   4   2   3        3.61        4.49      0.82 o 
   5   2   3        0.01       -0.18      1.13 o 
   6   2   3       97.31       96.25      3.56 o 
   7   2   3        1.87        2.91      2.03 o 
   8   2   3        5.00        5.45      2.37 o 
   9   2   3        3.69        1.78      2.43 o 
   1   3   3      254.18      230.50      3.61 o 
   2   3   3       72.91       83.69      1.67 o 
   3   3   3      391.78      353.23      5.44 o 
   4   3   3      597.46      593.70      7.61 o 
   5   3   3       62.70       79.19      2.29 o 
   6   3   3       52.12       49.26      2.56 o 
   7   3   3        0.44        0.45      1.14 o 
   8   3   3      101.78      104.34      4.99 o 
   9   3   3       19.37       21.50      3.90 o 
   0   4   3     6749.90     6793.78    115.55 o 
   1   4   3      111.42       99.37      1.82 o 
   2   4   3       21.37       25.11      0.95 o 
   3   4   3       75.58       79.45      2.43 o 
   4   4   3      116.92      104.35      2.69 o 
   5   4   3      250.36      238.27      4.31 o 
   6   4   3       34.98       38.85      1.94 o 
   7   4   3      101.56      108.95      3.01 o 
   8   4   3      125.02      114.92      5.29 o 
   9   4   3        0.55        3.27      2.79 o 
   1   5   3      407.04      391.24      5.13 o 
   2   5   3       84.43      110.97      2.05 o 
   3   5   3      168.30      170.58      3.06 o 
   4   5   3        1.04        2.80      1.00 o 
   5   5   3      126.10      134.23      3.19 o 
   6   5   3       90.31       94.40      2.74 o 
   7   5   3       12.21       13.28      1.70 o 
   8   5   3       18.18       12.92      2.40 o 
   9   5   3        0.78        6.06      2.88 o 
   0   6   3       92.71       63.70      3.15 o 
   1   6   3     1000.54     1070.73     12.43 o 
   2   6   3        7.31        2.24      0.69 o 
   3   6   3      242.84      219.19      4.43 o 
   4   6   3        1.48        3.37      1.09 o 
   5   6   3      142.42      143.03      3.45 o 
   6   6   3       23.37       29.96      1.84 o 
   7   6   3       72.20       81.94      2.97 o 
   8   6   3       61.08       66.88      3.54 o 
   1   7   3      375.75      346.86      5.06 o 
   2   7   3      472.91      503.17      6.28 o 
   3   7   3      390.16      363.59      7.13 o 
   4   7   3      273.70      262.20      5.06 o 
   5   7   3        0.42        0.75      1.25 o 
   6   7   3       60.52       63.25      3.08 o 
   7   7   3       93.80       89.97      3.53 o 
   8   7   3       26.27       27.45      2.43 o 
   0   8   3      546.41      548.93     12.41 o 
   1   8   3      194.23      207.64      3.86 o 
   2   8   3        0.09       -1.27      1.27 o 
   3   8   3      182.02      179.83      6.15 o 
   4   8   3      258.21      246.83      6.23 o 
   5   8   3      101.30      107.22      3.84 o 
   6   8   3       46.05       46.18      2.79 o 
   7   8   3        3.63        3.87      1.87 o 
   8   8   3        1.37        4.36      2.05 o 
   1   9   3      568.61      560.53      7.47 o 
   2   9   3       97.69      105.56      5.44 o 
   3   9   3      795.99      797.36     13.92 o 
   4   9   3      154.23      159.17      5.15 o 
   5   9   3        0.36       -0.46      2.20 o 
   6   9   3        6.24        5.83      2.34 o 
   7   9   3       11.93        7.80      2.36 o 
   0  10   3     1074.08     1070.17     17.07 o 
   1  10   3        0.09        3.78      2.60 o 
   2  10   3      107.64      101.43      4.74 o 
   3  10   3       60.54       73.33      4.60 o 
   4  10   3       19.36       16.58      3.01 o 
   5  10   3        3.09        5.85      2.97 o 
   6  10   3        1.56        2.13      2.06 o 
   7  10   3       13.55       13.15      8.25 o 
   1  11   3      124.98      121.51      5.19 o 
   2  11   3       78.56       70.92      4.57 o 
   3  11   3      176.72      183.95      6.77 o 
   4  11   3       56.16       68.27      5.00 o 
   5  11   3        2.07        5.94      2.73 o 
   6  11   3        3.22        3.72      3.39 o 
   0  12   3        1.35       -2.87      4.58 o 
   1  12   3        7.14       10.09      2.65 o 
   2  12   3       58.38       66.31      4.55 o 
   3  12   3       86.18       88.49      5.39 o 
   4  12   3       23.28       25.89      3.70 o 
   5  12   3        4.54       12.97      4.33 o 
   1  13   3        0.37        1.74      2.46 o 
   2  13   3        0.04       -0.62      2.43 o 
   3  13   3        0.56        1.66      2.73 o 
   4  13   3        4.61        4.90      4.97 o 
   2  14   3        3.95        7.74      3.15 o 
   0   0   4     2408.46     2241.61     66.97 o 
   1   0   4     1339.53     1401.40     29.89 o 
   2   0   4     8474.93     8576.70    170.75 o 
   3   0   4        0.36        0.24      0.92 o 
   4   0   4     2101.07     2148.47     29.63 o 
   5   0   4      104.08      101.51      5.26 o 
   6   0   4      147.73      155.04      6.09 o 
   7   0   4       18.44       20.06      3.74 o 
   8   0   4        0.42        0.65      2.90 o 
   9   0   4        4.85        5.77      3.40 o 
   1   1   4    22043.60    23430.75    425.33 o 
   2   1   4    18197.72    18472.33    442.01 o 
   3   1   4     2242.36     2205.38     24.11 o 
   4   1   4      406.49      370.48      4.44 o 
   5   1   4       59.28       58.98      1.81 o 
   6   1   4        6.45        4.27      1.23 o 
   7   1   4       18.22       22.04      2.99 o 
   8   1   4        3.56        4.54      2.32 o 
   9   1   4        0.53       -1.28      2.15 o 
   0   2   4        1.65        0.18      0.36 o 
   1   2   4       11.05       10.04      0.68 o 
   2   2   4      161.11      155.03      2.55 o 
   3   2   4        0.33       -0.39      0.44 o 
   4   2   4      360.50      347.63      4.27 o 
   5   2   4       13.81       15.31      1.26 o 
   6   2   4      570.89      552.03      9.31 o 
   7   2   4       42.22       38.28      2.80 o 
   8   2   4        0.62       -1.25      2.14 o 
   9   2   4       30.07       26.85      3.44 o 
   1   3   4      776.34      765.31      8.62 o 
   2   3   4     4692.37     4589.46     48.69 o 
   3   3   4      292.10      280.56      4.64 o 
   4   3   4        2.82        1.80      0.75 o 
   5   3   4        1.37        2.17      0.93 o 
   6   3   4        9.49        9.49      1.59 o 
   7   3   4       71.21       74.62      2.89 o 
   8   3   4        3.87        4.89      2.42 o 
   9   3   4        0.99        2.20      2.33 o 
   0   4   4     1120.99     1056.31     19.40 o 
   1   4   4      166.20      157.50      2.47 o 
   2   4   4      156.45      165.33      2.37 o 
   3   4   4       15.69       24.48      1.33 o 
   4   4   4       21.38       25.21      1.70 o 
   5   4   4      192.57      212.66      4.01 o 
   6   4   4       42.53       37.19      2.67 o 
   7   4   4        7.72        6.28      1.47 o 
   8   4   4       74.66       79.29      5.32 o 
   9   4   4       14.55       15.52      3.14 o 
   1   5   4     1525.73     1684.18     18.54 o 
   2   5   4     1016.03     1041.28     10.61 o 
   3   5   4       10.86        7.65      0.97 o 
   4   5   4      271.25      266.76      4.79 o 
   5   5   4      200.69      216.48      4.16 o 
   6   5   4       39.78       43.10      2.10 o 
   7   5   4        2.22        2.19      1.41 o 
   8   5   4       23.80       22.95      2.62 o 
   9   5   4       10.31       16.08      3.75 o 
   0   6   4     2758.73     3037.93     53.43 o 
   1   6   4      139.53      148.04      2.72 o 
   2   6   4      270.47      256.35      3.84 o 
   3   6   4      123.24      129.24      3.20 o 
   4   6   4      614.28      634.09      9.90 o 
   5   6   4      226.35      235.56      4.82 o 
   6   6   4      269.14      286.39      5.61 o 
   7   6   4        3.00        3.58      1.55 o 
   8   6   4        4.43        8.11      1.93 o 
   1   7   4        2.71        7.27      0.96 o 
   2   7   4       21.90       21.64      1.58 o 
   3   7   4      152.44      147.58      4.03 o 
   4   7   4       39.91       52.27      4.26 o 
   5   7   4      184.35      192.93      4.87 o 
   6   7   4       52.64       52.36      2.62 o 
   7   7   4        2.03        7.32      1.78 o 
   8   7   4        8.18       11.49      2.20 o 
   0   8   4      863.35      893.69     18.26 o 
   1   8   4      864.42      840.86     11.31 o 
   2   8   4      461.78      450.24      9.39 o 
   3   8   4       49.01       55.18      3.44 o 
   4   8   4       33.23       31.48      2.68 o 
   5   8   4       99.20      100.62      3.69 o 
   6   8   4      101.36       96.29      4.22 o 
   7   8   4        7.06        6.76      1.94 o 
   8   8   4        1.66        1.42      2.13 o 
   1   9   4       99.04      105.36      3.31 o 
   2   9   4     1591.06     1637.53     27.61 o 
   3   9   4      148.09      144.74      4.78 o 
   4   9   4      169.57      169.20      5.27 o 
   5   9   4        5.87        7.23      2.19 o 
   6   9   4       26.25       25.71      3.02 o 
   7   9   4        0.26        2.00      2.03 o 
   0  10   4       42.04       62.49      6.03 o 
   1  10   4      853.26      865.08     13.37 o 
   2  10   4        0.41        1.59      2.54 o 
   3  10   4      155.00      153.33      5.88 o 
   4  10   4        0.67        1.50      2.34 o 
   5  10   4       27.46       29.70      3.57 o 
   6  10   4        2.75        0.12      2.21 o 
   7  10   4        3.72        2.87      3.78 o 
   1  11   4       56.66       51.91      4.02 o 
   2  11   4      191.14      196.43      6.72 o 
   3  11   4       58.79       66.43      7.44 o 
   4  11   4        7.85        7.84      2.73 o 
   5  11   4       41.59       54.42      3.99 o 
   6  11   4        2.69        5.64      3.40 o 
   0  12   4      101.73       77.85      9.90 o 
   1  12   4       28.73       31.09      3.47 o 
   2  12   4       22.43       23.45      3.30 o 
   3  12   4        0.41        2.70      2.63 o 
   4  12   4       15.69       12.52      3.16 o 
   5  12   4       42.62       40.90      5.85 o 
   1  13   4       17.47       21.97      3.28 o 
   2  13   4        8.73        8.52      2.88 o 
   3  13   4       17.61       27.77      3.89 o 
   4  13   4       24.53       20.44      4.97 o 
   2  14   4       10.93        8.56      3.21 o 
   1   1   5     1187.24     1122.95     14.01 o 
   2   1   5     5804.09     5747.92     64.45 o 
   3   1   5        9.82       21.64      0.94 o 
   4   1   5      340.82      332.13      4.07 o 
   5   1   5        0.09        0.30      0.80 o 
   6   1   5       30.58       29.36      2.00 o 
   7   1   5       44.12       37.10      3.15 o 
   8   1   5       42.71       39.80      3.50 o 
   9   1   5        2.33        1.63      2.42 o 
   0   2   5      639.42      495.29      9.26 o 
   1   2   5      661.55      582.37      7.14 o 
   2   2   5      593.69      578.26      6.77 o 
   3   2   5       16.94       12.28      1.05 o 
   4   2   5       85.70       80.63      1.52 o 
   5   2   5      546.26      571.97      7.66 o 
   6   2   5       14.74       17.32      2.34 o 
   7   2   5        1.22        1.24      1.66 o 
   8   2   5       19.73       24.08      3.15 o 
   9   2   5        1.18       -0.77      2.34 o 
   1   3   5       19.72       22.90      0.91 o 
   2   3   5        7.88        6.34      0.66 o 
   3   3   5       21.46       21.40      1.01 o 
   4   3   5      634.05      634.13      7.61 o 
   5   3   5       13.06       18.81      1.38 o 
   6   3   5       29.99       27.06      1.74 o 
   7   3   5       44.41       50.65      3.02 o 
   8   3   5       11.71        9.05      2.59 o 
   9   3   5        0.43       -2.11      2.20 o 
   0   4   5     1823.32     1923.35     33.90 o 
   1   4   5      649.44      678.62      7.47 o 
   2   4   5      124.71      147.17      2.19 o 
   3   4   5       35.10       34.65      1.79 o 
   4   4   5      384.76      415.76      6.00 o 
   5   4   5      515.22      527.03      7.45 o 
   6   4   5       70.57       69.73      2.50 o 
   7   4   5        2.42        0.32      1.27 o 
   8   4   5        0.00       -0.68      2.26 o 
   9   4   5        2.83        3.18      2.70 o 
   1   5   5     2108.10     2305.01     24.94 o 
   2   5   5     2588.72     2766.37     26.81 o 
   3   5   5      105.37      113.73      2.58 o 
   4   5   5       44.55       49.64      1.92 o 
   5   5   5       13.09       15.37      1.48 o 
   6   5   5       64.66       68.00      2.85 o 
   7   5   5       71.21       80.12      4.05 o 
   8   5   5       18.66       21.64      2.90 o 
   9   5   5       13.86       23.41      4.05 o 
   0   6   5     2466.70     2573.43     45.65 o 
   1   6   5      405.40      447.47      5.92 o 
   2   6   5      104.98      125.25      2.23 o 
   3   6   5       36.00       48.48      1.85 o 
   4   6   5        7.32        9.66      1.36 o 
   5   6   5       83.40       85.98      2.70 o 
   6   6   5      115.09      119.16      4.72 o 
   7   6   5      112.70      119.57      4.11 o 
   8   6   5       69.28       72.86      5.88 o 
   1   7   5      100.18      105.39      2.35 o 
   2   7   5     1165.09     1195.92     14.97 o 
   3   7   5      896.02      874.21     14.15 o 
   4   7   5      737.49      742.39     12.68 o 
   5   7   5        6.57       10.26      1.65 o 
   6   7   5        7.72       10.60      2.01 o 
   7   7   5       24.62       24.30      2.23 o 
   8   7   5        8.15        3.93      1.84 o 
   0   8   5      514.21      490.59     11.34 o 
   1   8   5        0.36        0.30      1.50 o 
   2   8   5       67.03       76.68      3.14 o 
   3   8   5      296.77      298.54      7.53 o 
   4   8   5      245.14      244.88      6.89 o 
   5   8   5       96.56       93.52      5.23 o 
   6   8   5        2.76        1.54      1.71 o 
   7   8   5        3.10        5.45      1.87 o 
   8   8   5       12.43       10.27      2.38 o 
   1   9   5      951.10      917.27     12.44 o 
   2   9   5       32.46       41.94      6.17 o 
   3   9   5       94.98      103.69      4.47 o 
   4   9   5       51.12       50.68      4.22 o 
   5   9   5       13.87       12.15      2.03 o 
   6   9   5       32.26       31.78      2.57 o 
   7   9   5        2.07        2.49      2.03 o 
   0  10   5     1352.18     1384.10     21.23 o 
   1  10   5        0.43        1.95      1.71 o 
   2  10   5        0.11       -0.52      1.68 o 
   3  10   5       31.21       35.03      2.96 o 
   4  10   5      283.45      269.20     10.24 o 
   5  10   5        7.48        9.61      2.26 o 
   6  10   5       15.83       10.57      2.62 o 
   7  10   5        0.80        2.11      3.57 o 
   1  11   5       86.51       95.83      4.76 o 
   2  11   5      143.52      153.99      5.98 o 
   3  11   5      138.39      136.96      5.79 o 
   4  11   5       24.95       26.76      5.32 o 
   5  11   5        0.01        1.61      2.19 o 
   6  11   5        0.02        1.71      3.38 o 
   0  12   5      246.05      243.58     15.23 o 
   1  12   5        1.41        1.70      2.22 o 
   2  12   5       14.18       14.47      2.88 o 
   3  12   5      122.45      123.28      5.75 o 
   4  12   5        8.08        5.72      2.34 o 
   5  12   5       24.30       34.35      5.62 o 
   1  13   5       25.07       30.93      3.55 o 
   2  13   5        1.05       -2.00      2.00 o 
   3  13   5       25.55       23.12      3.02 o 
   4  13   5       12.01       13.08      4.39 o 
   1  14   5        3.39        7.35      6.29 o 
   2  14   5        3.52        3.75      2.89 o 
   0   0   6     4773.58     4713.51    140.03 o 
   1   0   6      872.66      767.78     11.89 o 
   2   0   6    15712.86    15753.71    230.57 o 
   3   0   6     3009.96     3007.03     45.13 o 
   4   0   6     7817.94     7650.77    113.10 o 
   5   0   6     1154.96     1155.25     18.82 o 
   6   0   6       37.32       35.63      2.83 o 
   7   0   6       26.98       30.41      7.35 o 
   8   0   6       28.16       34.49      7.49 o 
   9   0   6       41.59       36.65      8.35 o 
   1   1   6     3905.93     3749.44     45.41 o 
   2   1   6     7698.63     7772.97     83.75 o 
   3   1   6        8.83       10.63      0.74 o 
   4   1   6       76.60       79.97      1.81 o 
   5   1   6       45.20       52.84      1.76 o 
   6   1   6       75.95       66.15      2.57 o 
   7   1   6        7.42        6.86      2.14 o 
   8   1   6       13.51       14.43      2.83 o 
   9   1   6        1.96       -0.33      2.98 o 
   0   2   6     4842.18     4557.04     78.96 o 
   1   2   6      407.39      386.55      4.91 o 
   2   2   6      764.41      749.41      8.12 o 
   3   2   6      433.16      453.79      7.81 o 
   4   2   6      118.20      113.49      2.62 o 
   5   2   6      136.67      141.17      2.85 o 
   6   2   6       23.53       20.89      2.05 o 
   7   2   6       59.89       56.64      5.53 o 
   8   2   6        0.00       -0.12      2.12 o 
   9   2   6       16.42       22.46      3.27 o 
   1   3   6      203.50      195.19      2.76 o 
   2   3   6       53.69       65.97      1.35 o 
   3   3   6        0.15       -0.29      0.51 o 
   4   3   6     1302.05     1284.91     14.03 o 
   5   3   6       37.07       33.20      1.96 o 
   6   3   6       35.03       40.25      2.15 o 
   7   3   6       19.70       17.54      1.82 o 
   8   3   6       17.77       15.03      2.83 o 
   9   3   6        1.18       -1.73      2.30 o 
   0   4   6     1257.91     1311.84     31.88 o 
   1   4   6       93.03      107.67      1.72 o 
   2   4   6     1514.81     1545.18     15.18 o 
   3   4   6      863.31      916.96     10.31 o 
   4   4   6      340.81      357.48      4.93 o 
   5   4   6       71.11       70.34      2.33 o 
   6   4   6        5.80        6.91      1.37 o 
   7   4   6        9.96        7.68      1.59 o 
   8   4   6        2.97        3.36      2.32 o 
   9   4   6        7.06        6.29      3.02 o 
   1   5   6       46.27       56.98      1.58 o 
   2   5   6      863.54      890.14      9.75 o 
   3   5   6     1023.49     1077.77     12.77 o 
   4   5   6       51.38       45.51      1.86 o 
   5   5   6        0.96        0.54      1.01 o 
   6   5   6        0.40       -0.04      1.25 o 
   7   5   6        2.43        0.10      1.35 o 
   8   5   6       40.72       41.20      8.20 o 
   9   5   6        4.22        7.53      4.09 o 
   0   6   6     2261.76     2570.44     45.62 o 
   1   6   6       13.64       13.30      0.92 o 
   2   6   6       82.33       88.62      1.74 o 
   3   6   6       30.76       33.43      2.87 o 
   4   6   6       20.17       21.68      1.62 o 
   5   6   6       65.94       65.71      2.64 o 
   6   6   6        0.78       -0.36      1.29 o 
   7   6   6       34.12       32.95      2.29 o 
   8   6   6       42.16       38.40      3.74 o 
   1   7   6      175.83      217.75      3.68 o 
   2   7   6       23.48       16.24      1.51 o 
   3   7   6      247.35      255.99      6.13 o 
   4   7   6      104.05      121.24      3.64 o 
   5   7   6        7.25       10.10      1.78 o 
   6   7   6       76.31       89.69      3.27 o 
   7   7   6       12.78       17.03      2.08 o 
   8   7   6        3.50        4.44      1.84 o 
   0   8   6       84.84       96.89      4.25 o 
   1   8   6      469.01      474.54      7.21 o 
   2   8   6      337.42      315.88      6.70 o 
   3   8   6        8.56        7.53      2.03 o 
   4   8   6      114.29      117.61      3.75 o 
   5   8   6      259.13      258.59      6.86 o 
   6   8   6      130.86      124.99      5.14 o 
   7   8   6        0.57        1.29      1.71 o 
   8   8   6       14.15       17.78      3.15 o 
   1   9   6       30.77       32.48      2.05 o 
   2   9   6      326.91      293.52      7.54 o 
   3   9   6        1.12        0.07      1.83 o 
   4   9   6        0.51        1.43      1.68 o 
   5   9   6        7.16        7.95      2.01 o 
   6   9   6       29.00       28.52      2.49 o 
   7   9   6        6.52        3.50      1.96 o 
   0  10   6      558.00      575.12     11.73 o 
   1  10   6      248.90      268.60      6.47 o 
   2  10   6        2.04        6.58      2.26 o 
   3  10   6       31.35       37.34      3.15 o 
   4  10   6        2.93        8.22      1.91 o 
   5  10   6        1.97       -0.16      2.04 o 
   6  10   6        4.37        3.97      2.42 o 
   7  10   6       21.53       26.97      5.19 o 
   1  11   6       63.94       65.94      3.63 o 
   2  11   6      381.67      381.34     10.27 o 
   3  11   6       57.09       66.01      4.65 o 
   4  11   6       41.53       37.95      4.12 o 
   5  11   6       39.14       38.05      3.47 o 
   6  11   6        5.60        1.40      3.43 o 
   0  12   6       47.34       72.24      9.67 o 
   1  12   6       13.06       12.95      3.14 o 
   2  12   6       19.98       28.68      3.73 o 
   3  12   6        0.01       -1.31      2.03 o 
   4  12   6       20.86       15.73      4.80 o 
   5  12   6       17.65       15.68      8.81 o 
   1  13   6        0.01        3.15      2.46 o 
   2  13   6        4.55        4.56      2.47 o 
   3  13   6        7.30        4.56      2.52 o 
   4  13   6       56.21       52.23      6.52 o 
   1  14   6        2.11        1.71      5.69 o 
   2  14   6        0.04        1.61      2.69 o 
   1   1   7      288.24      264.51      3.50 o 
   2   1   7       48.99       50.49      1.70 o 
   3   1   7      587.34      590.77      7.00 o 
   4   1   7     1703.12     1602.97     15.94 o 
   5   1   7      148.60      142.61      3.00 o 
   6   1   7       62.08       62.30      2.96 o 
   7   1   7       77.65       79.96      4.02 o 
   8   1   7        0.09       -2.10      2.10 o 
   9   1   7        6.48        4.16      3.02 o 
   0   2   7     4900.81     4756.15     80.59 o 
   1   2   7      165.40      163.71      2.68 o 
   2   2   7      314.88      307.06      4.22 o 
   3   2   7      390.29      395.77      5.43 o 
   4   2   7      431.85      431.28      5.66 o 
   5   2   7       36.92       36.01      2.03 o 
   6   2   7        6.15        2.08      1.18 o 
   7   2   7        9.58        8.26      1.96 o 
   8   2   7       21.61       22.34      3.06 o 
   9   2   7       10.58       12.62      3.02 o 
   1   3   7      808.73      849.32      9.60 o 
   2   3   7      273.51      240.44      3.37 o 
   3   3   7        8.22       11.46      0.91 o 
   4   3   7        8.79       12.13      1.01 o 
   5   3   7      156.85      163.93      3.59 o 
   6   3   7        1.85        2.90      1.42 o 
   7   3   7        2.77        4.26      1.49 o 
   8   3   7        8.40        5.62      2.33 o 
   9   3   7        1.31        0.40      2.38 o 
   0   4   7        0.39        0.28      0.82 o 
   1   4   7      479.98      495.04      5.74 o 
   2   4   7      529.25      571.40      6.17 o 
   3   4   7       52.37       50.90      1.60 o 
   4   4   7        2.28        2.71      0.83 o 
   5   4   7        8.54       10.57      1.29 o 
   6   4   7       27.81       23.84      1.88 o 
   7   4   7        2.27       -1.23      1.23 o 
   8   4   7        4.59        3.18      2.69 o 
   9   4   7        5.31        2.81      2.65 o 
   1   5   7       37.34       27.83      1.50 o 
   2   5   7      129.85      126.83      2.07 o 
   3   5   7        0.90        2.71      0.83 o 
   4   5   7      288.31      293.39      5.12 o 
   5   5   7        4.59        3.72      1.14 o 
   6   5   7       10.57       12.77      1.60 o 
   7   5   7       10.91       10.71      1.76 o 
   8   5   7        4.55        6.58      2.68 o 
   0   6   7        7.97        8.94      1.62 o 
   1   6   7     1097.23     1196.81     13.04 o 
   2   6   7        3.50        1.65      0.65 o 
   3   6   7      123.60      129.01      3.00 o 
   4   6   7      139.99      132.78      3.59 o 
   5   6   7      140.04      151.20      4.11 o 
   6   6   7        0.09        0.65      1.42 o 
   7   6   7        6.14        2.01      1.54 o 
   8   6   7        0.08       -1.71      1.71 o 
   1   7   7        9.97       11.90      1.04 o 
   2   7   7       26.20       27.52      2.19 o 
   3   7   7      170.34      190.30      5.76 o 
   4   7   7       56.10       54.90      2.92 o 
   5   7   7      104.38      107.01      3.60 o 
   6   7   7       31.49       33.38      2.51 o 
   7   7   7       53.58       52.74      4.52 o 
   8   7   7       14.96       13.17      2.26 o 
   0   8   7      428.40      390.79      8.37 o 
   1   8   7       57.96       63.40      2.15 o 
   2   8   7      177.79      192.82      4.96 o 
   3   8   7       20.21       17.88      2.61 o 
   4   8   7       33.74       32.91      2.62 o 
   5   8   7        4.39        5.60      1.78 o 
   6   8   7       27.27       26.82      2.35 o 
   7   8   7        1.33        2.32      1.71 o 
   8   8   7       11.90        7.09      3.10 o 
   1   9   7       15.58       16.59      1.62 o 
   2   9   7       13.84        8.48      2.15 o 
   3   9   7      197.92      210.36      5.75 o 
   4   9   7       73.12       59.03      3.44 o 
   5   9   7        0.97        0.55      1.68 o 
   6   9   7       27.64       29.60      3.41 o 
   7   9   7        0.69        2.70      2.03 o 
   0  10   7      129.52      120.58      5.56 o 
   1  10   7       25.34       23.96      2.89 o 
   2  10   7      139.59      140.72      4.69 o 
   3  10   7        0.00       -1.61      1.61 o 
   4  10   7      109.68      102.51      4.01 o 
   5  10   7        0.01        0.15      1.80 o 
   6  10   7       13.42       13.91      2.78 o 
   1  11   7       71.91       87.37      4.40 o 
   2  11   7       34.18       34.55      3.11 o 
   3  11   7        0.71       -2.01      2.01 o 
   4  11   7        0.29       -2.29      2.29 o 
   5  11   7        6.41        5.51      2.35 o 
   6  11   7        7.44        8.23      4.08 o 
   0  12   7       87.48       76.69     10.08 o 
   1  12   7       11.75       14.27      2.56 o 
   2  12   7       71.82       69.53      4.28 o 
   3  12   7        2.62        2.04      2.24 o 
   4  12   7        9.73        5.92      2.48 o 
   5  12   7        6.32        4.42      3.64 o 
   1  13   7       12.82        2.90      2.81 o 
   2  13   7        1.96       -0.83      2.10 o 
   3  13   7        2.63       -0.03      2.24 o 
   4  13   7       26.58       29.85      5.58 o 
   1  14   7        5.74        3.05      5.78 o 
   2  14   7       10.72       14.60      3.76 o 
   0   0   8     2718.39     2460.95     74.17 o 
   1   0   8       55.98       61.96      1.85 o 
   2   0   8       88.38       74.24      2.02 o 
   3   0   8     2971.65     2844.39     42.83 o 
   4   0   8     2608.42     2416.13     36.90 o 
   5   0   8      230.99      207.23      4.76 o 
   6   0   8      606.23      549.28     19.27 o 
   7   0   8       36.48       45.25      6.54 o 
   8   0   8        4.67       -0.31      3.06 o 
   9   0   8       41.96       45.25      5.65 o 
   1   1   8      220.47      218.79      3.03 o 
   2   1   8       42.06       42.83      1.17 o 
   3   1   8        2.20        6.02      0.66 o 
   4   1   8      296.11      272.17      3.73 o 
   5   1   8      942.67      939.69     11.38 o 
   6   1   8      195.63      194.31      4.41 o 
   7   1   8       84.03       79.66      4.44 o 
   8   1   8        0.29        1.37      2.26 o 
   9   1   8        0.11       -0.26      2.18 o 
   0   2   8     1056.52      967.53     17.28 o 
   1   2   8      134.53      128.72      2.29 o 
   2   2   8      485.82      485.78      6.26 o 
   3   2   8       27.36       28.87      1.10 o 
   4   2   8      199.62      216.68      3.56 o 
   5   2   8        0.86        1.70      0.88 o 
   6   2   8       17.07       14.20      1.50 o 
   7   2   8       16.19       13.54      2.15 o 
   8   2   8        1.19       -2.03      2.14 o 
   9   2   8        1.23       -1.21      2.33 o 
   1   3   8      276.24      240.29      3.50 o 
   2   3   8     2600.06     2649.78     30.42 o 
   3   3   8     2144.60     2199.05     23.76 o 
   4   3   8      504.64      510.10      7.19 o 
   5   3   8        5.95        4.85      1.32 o 
   6   3   8       60.05       57.86      3.52 o 
   7   3   8        9.38       10.40      2.32 o 
   8   3   8        1.09       -1.15      2.14 o 
   9   3   8        0.30        1.18      2.60 o 
   0   4   8        0.86        0.20      1.01 o 
   1   4   8     2156.64     2113.28     22.87 o 
   2   4   8      307.02      348.64      4.70 o 
   3   4   8      244.26      271.46      4.46 o 
   4   4   8      608.96      617.73      7.61 o 
   5   4   8      130.27      133.32      3.10 o 
   6   4   8        0.08       -0.08      1.17 o 
   7   4   8        2.14        0.25      1.36 o 
   8   4   8        2.51        2.63      2.42 o 
   9   4   8        0.89        1.17      2.83 o 
   1   5   8     1897.14     1996.53     21.89 o 
   2   5   8      440.78      431.55      5.01 o 
   3   5   8      100.22      106.19      2.66 o 
   4   5   8       12.33       16.18      1.44 o 
   5   5   8      179.06      173.18      3.67 o 
   6   5   8       12.14       13.98      1.63 o 
   7   5   8       49.87       40.76      2.56 o 
   8   5   8       13.12        9.59      2.82 o 
   0   6   8      499.74      549.95     10.05 o 
   1   6   8      499.21      515.56      6.35 o 
   2   6   8      150.98      164.56      2.75 o 
   3   6   8       27.09       22.44      1.49 o 
   4   6   8        2.98        3.90      1.30 o 
   5   6   8      293.47      319.34      6.40 o 
   6   6   8       26.08       33.83      2.37 o 
   7   6   8        0.36       -0.05      1.55 o 
   8   6   8        5.17        2.58      2.04 o 
   1   7   8        2.93        5.02      1.01 o 
   2   7   8        5.86        7.48      1.17 o 
   3   7   8        6.32        5.20      1.30 o 
   4   7   8       72.66       72.58      2.92 o 
   5   7   8        2.09        3.98      1.58 o 
   6   7   8       26.57       30.78      2.78 o 
   7   7   8       16.29       12.57      2.01 o 
   8   7   8       32.60       29.31      3.04 o 
   0   8   8      845.58      844.87     18.59 o 
   1   8   8        6.19        2.44      1.00 o 
   2   8   8       45.23       55.02      2.60 o 
   3   8   8       64.47       65.01      3.23 o 
   4   8   8        6.45        3.95      1.82 o 
   5   8   8        0.11        0.36      1.59 o 
   6   8   8        2.84        0.62      1.64 o 
   7   8   8       51.66       56.11      4.13 o 
   8   8   8       10.33        2.31      5.64 o 
   1   9   8        6.49        3.02      1.26 o 
   2   9   8      140.68      137.97      4.64 o 
   3   9   8        2.66       -1.24      1.74 o 
   4   9   8       44.48       50.06      3.27 o 
   5   9   8       14.52       18.33      2.53 o 
   6   9   8       38.48       39.29      3.07 o 
   7   9   8       23.49       18.22      2.66 o 
   0  10   8        7.79        5.32      2.09 o 
   1  10   8        1.19        1.85      1.61 o 
   2  10   8       99.60       85.09      3.75 o 
   3  10   8        0.02       -1.68      1.68 o 
   4  10   8        1.06       -0.46      1.83 o 
   5  10   8        1.11       -0.52      1.83 o 
   6  10   8        0.33        1.63      2.01 o 
   1  11   8       21.37       18.90      2.22 o 
   2  11   8      104.02       94.82      4.29 o 
   3  11   8        0.07       -0.17      2.28 o 
   4  11   8       29.89       29.53      3.13 o 
   5  11   8        0.46       -1.93      1.93 o 
   6  11   8        0.46        5.86      4.88 o 
   0  12   8        1.89        2.32      3.02 o 
   1  12   8        9.01       10.49      2.35 o 
   2  12   8        7.60       11.05      2.77 o 
   3  12   8       12.83        7.41      2.50 o 
   4  12   8        4.95        2.59      2.37 o 
   5  12   8        0.25        1.03      3.41 o 
   1  13   8       19.39       23.26      3.78 o 
   2  13   8        1.69        0.80      2.28 o 
   3  13   8        0.28       -0.88      2.34 o 
   1  14   8        0.03       -0.46      5.36 o 
   1   1   9      818.05      824.68      9.83 o 
   2   1   9       56.07       53.07      1.30 o 
   3   1   9     1720.99     1626.73     17.78 o 
   4   1   9      837.89      824.09      9.18 o 
   5   1   9       54.62       56.11      1.96 o 
   6   1   9       19.48       25.83      1.91 o 
   7   1   9       40.55       43.54      3.49 o 
   8   1   9       72.55       68.15      6.57 o 
   9   1   9       13.54       13.93      3.15 o 
   0   2   9    10094.98     9383.70    218.00 o 
   1   2   9     2945.28     2766.32     31.46 o 
   2   2   9       77.25       95.92      1.87 o 
   3   2   9      307.26      282.63      4.51 o 
   4   2   9     1137.45     1137.18     13.30 o 
   5   2   9      220.14      234.20      3.96 o 
   6   2   9       39.31       38.73      2.05 o 
   7   2   9       23.70       21.38      2.80 o 
   8   2   9        3.48       -1.11      2.34 o 
   9   2   9        6.46       10.34      2.91 o 
   1   3   9     3031.43     3040.89     34.44 o 
   2   3   9        0.82        1.24      0.78 o 
   3   3   9      205.19      215.41      3.80 o 
   4   3   9       13.24       17.52      1.46 o 
   5   3   9      161.41      151.57      3.46 o 
   6   3   9       17.72       19.71      1.67 o 
   7   3   9       36.89       39.64      3.13 o 
   8   3   9        2.45        1.43      2.29 o 
   9   3   9        4.99        7.96      2.90 o 
   0   4   9     5905.25     6213.77    105.79 o 
   1   4   9     3417.53     3581.84     40.58 o 
   2   4   9      178.94      202.74      3.16 o 
   3   4   9      972.93      988.88     14.14 o 
   4   4   9      199.14      192.46      3.27 o 
   5   4   9       34.66       40.56      2.03 o 
   6   4   9        9.03        8.28      1.49 o 
   7   4   9       46.49       47.65      2.91 o 
   8   4   9        0.00       -1.94      2.25 o 
   9   4   9        0.08       -2.64      2.64 o 
   1   5   9      406.43      437.86      5.38 o 
   2   5   9       99.81      114.53      2.11 o 
   3   5   9     2138.31     2143.42     26.55 o 
   4   5   9        5.79        7.04      1.18 o 
   5   5   9        0.48        0.48      1.14 o 
   6   5   9       46.00       40.47      2.80 o 
   7   5   9       10.97        6.82      1.87 o 
   8   5   9        0.51       -2.06      2.06 o 
   0   6   9       28.17       33.81      2.07 o 
   1   6   9       50.43       41.96      1.63 o 
   2   6   9       94.42       89.43      1.95 o 
   3   6   9       60.57       62.36      2.18 o 
   4   6   9       17.29       19.17      1.75 o 
   5   6   9        3.53        4.17      1.52 o 
   6   6   9       89.55       86.47      5.71 o 
   7   6   9       27.06       32.64      3.83 o 
   8   6   9        6.00        5.04      2.02 o 
   1   7   9       46.11       42.70      1.57 o 
   2   7   9      498.64      500.13      7.41 o 
   3   7   9        4.34        7.84      1.41 o 
   4   7   9       63.94       60.63      2.76 o 
   5   7   9      132.03      139.38      4.15 o 
   6   7   9       48.13       49.68      3.09 o 
   7   7   9       29.90       23.40      2.57 o 
   8   7   9       19.00       19.27      2.88 o 
   0   8   9      531.20      531.90     10.44 o 
   1   8   9       72.73       74.24      2.18 o 
   2   8   9      341.09      318.96      6.22 o 
   3   8   9        7.02        3.23      1.62 o 
   4   8   9       92.65       85.75      3.75 o 
   5   8   9       42.94       39.72      3.04 o 
   6   8   9       15.34       12.50      2.16 o 
   7   8   9       45.12       45.64      3.43 o 
   1   9   9      223.86      212.46      4.48 o 
   2   9   9        4.84        5.48      1.69 o 
   3   9   9       21.49       19.08      2.39 o 
   4   9   9       93.03       85.78      3.95 o 
   5   9   9       12.39       11.37      2.29 o 
   6   9   9        1.74        2.91      1.97 o 
   7   9   9        0.29        0.06      2.13 o 
   0  10   9      523.17      480.33      9.20 o 
   1  10   9        1.74        1.43      1.50 o 
   2  10   9        4.36        6.49      1.94 o 
   3  10   9        1.93       -0.66      1.75 o 
   4  10   9        3.49       -0.36      1.90 o 
   5  10   9        8.51        8.21      2.07 o 
   6  10   9        7.52        6.29      2.09 o 
   1  11   9      103.31      114.84      3.95 o 
   2  11   9        0.59        2.78      1.98 o 
   3  11   9       16.05       15.99      2.59 o 
   4  11   9        2.16        1.78      2.07 o 
   5  11   9        1.49        0.63      2.10 o 
   6  11   9        0.17        1.31      3.74 o 
   0  12   9       72.82       56.66     16.67 o 
   1  12   9        0.32       -0.71      1.81 o 
   2  12   9       14.45       19.15      2.83 o 
   3  12   9        3.19        4.96      2.42 o 
   4  12   9        2.43        1.42      2.19 o 
   5  12   9        0.01        4.97      3.74 o 
   1  13   9        0.56        2.31      2.81 o 
   2  13   9        0.03       -0.70      2.23 o 
   3  13   9       12.29       11.49      2.88 o 
   1  14   9        2.27       -1.43      5.92 o 
   0   0  10     3586.38     3383.98     73.17 o 
   1   0  10     4533.36     4322.98     74.71 o 
   2   0  10       30.19       26.57      1.28 o 
   3   0  10      543.94      522.42      9.04 o 
   4   0  10        9.40       13.31      2.86 o 
   5   0  10       99.12      104.17      5.19 o 
   6   0  10      266.00      275.13      7.64 o 
   7   0  10       34.55       30.73      7.17 o 
   8   0  10        5.24        2.27      3.48 o 
   9   0  10        6.78        8.49      3.94 o 
   1   1  10     1074.22     1053.69     12.42 o 
   2   1  10      481.08      454.17      5.55 o 
   3   1  10     1698.11     1702.83     18.61 o 
   4   1  10     1012.58      955.12     10.00 o 
   5   1  10      125.51      120.35      2.43 o 
   6   1  10      687.32      645.93     13.06 o 
   7   1  10       25.93       27.48      3.01 o 
   8   1  10       62.48       61.28      4.15 o 
   9   1  10        1.56        3.48      4.17 o 
   0   2  10     3227.81     3346.07     71.05 o 
   1   2  10      528.24      538.55      6.80 o 
   2   2  10     1841.84     1882.62     21.86 o 
   3   2  10     1736.05     1773.37     19.59 o 
   4   2  10        6.24        5.85      0.94 o 
   5   2  10       38.76       42.86      1.84 o 
   6   2  10       59.66       67.85      2.50 o 
   7   2  10       20.51       18.36      2.36 o 
   8   2  10        3.47        2.13      2.45 o 
   9   2  10        7.39        9.49      4.01 o 
   1   3  10        6.50        9.40      0.65 o 
   2   3  10     2181.46     2222.28     25.76 o 
   3   3  10       26.13       29.21      1.28 o 
   4   3  10       46.28       49.23      1.81 o 
   5   3  10      268.94      265.13      4.86 o 
   6   3  10      103.46      108.28      3.18 o 
   7   3  10       32.47       37.39      3.01 o 
   8   3  10        0.02        2.84      2.79 o 
   9   3  10        7.69        8.30      2.90 o 
   0   4  10     1960.01     2037.93     35.97 o 
   1   4  10      568.10      555.10      7.30 o 
   2   4  10      787.61      780.93      9.90 o 
   3   4  10        6.82        8.28      1.08 o 
   4   4  10        4.23        8.25      1.68 o 
   5   4  10        0.49        1.06      1.04 o 
   6   4  10       27.82       26.06      2.63 o 
   7   4  10        0.50        0.74      1.54 o 
   8   4  10        4.09       -0.92      2.34 o 
   9   4  10        1.49        2.45      3.04 o 
   1   5  10      758.29      801.87     10.23 o 
   2   5  10      291.67      308.26      4.14 o 
   3   5  10       19.23       22.01      1.87 o 
   4   5  10       24.78       29.95      1.89 o 
   5   5  10       18.10       12.63      1.86 o 
   6   5  10        0.06       -0.80      1.40 o 
   7   5  10        5.49        3.68      1.73 o 
   8   5  10       20.01       16.07      3.24 o 
   0   6  10      801.69      835.53     16.47 o 
   1   6  10      115.34      111.81      2.43 o 
   2   6  10       78.12       77.61      1.83 o 
   3   6  10      311.80      312.74      5.30 o 
   4   6  10       59.29       54.35      2.51 o 
   5   6  10       81.50       72.98      3.03 o 
   6   6  10        7.14        4.65      1.86 o 
   7   6  10        6.00        0.78      1.92 o 
   8   6  10        1.15        2.36      1.95 o 
   1   7  10       71.02       72.35      2.08 o 
   2   7  10        6.10       10.85      1.40 o 
   3   7  10       82.63       89.24      2.98 o 
   4   7  10       35.58       31.20      2.28 o 
   5   7  10      338.98      334.23      6.80 o 
   6   7  10        2.59        3.16      1.71 o 
   7   7  10        9.98       12.87      2.43 o 
   8   7  10       13.05        8.93      2.52 o 
   0   8  10      153.79      145.42      4.54 o 
   1   8  10        1.75        0.07      1.00 o 
   2   8  10      261.67      266.21      5.58 o 
   3   8  10        1.59       -0.67      1.54 o 
   4   8  10        0.42       -1.58      1.58 o 
   5   8  10        3.26        1.95      1.87 o 
   6   8  10       53.63       52.74      4.66 o 
   7   8  10        0.31        3.43      2.19 o 
   1   9  10       40.95       46.67      2.32 o 
   2   9  10        4.41        1.03      1.52 o 
   3   9  10        0.37        0.14      1.74 o 
   4   9  10       34.21       30.31      2.84 o 
   5   9  10       27.40       25.62      2.79 o 
   6   9  10        0.88        2.85      2.13 o 
   7   9  10        7.79        4.62      2.44 o 
   0  10  10        1.77        2.36      1.74 o 
   1  10  10      195.11      173.53      5.03 o 
   2  10  10        9.47        5.99      1.92 o 
   3  10  10       32.12       34.18      2.93 o 
   4  10  10        0.00        0.41      1.96 o 
   5  10  10       17.77       15.05      2.83 o 
   6  10  10        3.42        3.05      2.09 o 
   1  11  10        7.09        9.51      1.94 o 
   2  11  10       97.00       84.43      3.98 o 
   3  11  10        1.08        0.88      2.22 o 
   4  11  10        0.30       -0.19      1.98 o 
   5  11  10        1.33        2.09      2.03 o 
   0  12  10       18.11       20.45      6.98 o 
   1  12  10       41.13       39.45      3.01 o 
   2  12  10       37.36       43.10      3.33 o 
   3  12  10        4.70        4.96      2.43 o 
   4  12  10        0.00       -1.86      2.13 o 
   5  12  10       21.42       10.10      4.28 o 
   1  13  10        0.00       -1.31      2.59 o 
   2  13  10        3.94        1.71      2.30 o 
   3  13  10        0.53       -0.51      2.76 o 
   1  14  10        2.06       -0.55      5.64 o 
   1   1  11        0.05        1.20      0.39 o 
   2   1  11      698.77      702.35      8.75 o 
   3   1  11        7.17        8.55      0.77 o 
   4   1  11      257.18      228.71      3.86 o 
   5   1  11      342.01      341.66      4.74 o 
   6   1  11      153.65      162.18      4.06 o 
   7   1  11        0.89        1.25      2.05 o 
   8   1  11        6.57        3.08      2.44 o 
   9   1  11        0.25       -0.61      2.42 o 
   0   2  11     2574.22     2410.01     41.66 o 
   1   2  11       49.40       58.28      1.39 o 
   2   2  11       65.51       62.11      1.44 o 
   3   2  11      664.03      655.22      7.95 o 
   4   2  11      226.54      218.93      3.88 o 
   5   2  11       10.28       12.37      1.19 o 
   6   2  11       51.30       51.88      3.36 o 
   7   2  11        0.71        1.37      1.73 o 
   8   2  11       44.18       45.24      4.12 o 
   9   2  11        1.39       -0.39      2.53 o 
   1   3  11      363.75      402.88      5.07 o 
   2   3  11      277.42      293.90      4.15 o 
   3   3  11        2.68        4.84      0.67 o 
   4   3  11      181.36      174.61      3.20 o 
   5   3  11       12.60       15.34      1.43 o 
   6   3  11       14.45       14.90      1.65 o 
   7   3  11       24.96       26.60      2.29 o 
   8   3  11        1.58        6.33      2.47 o 
   9   3  11       18.70       20.22      3.82 o 
   0   4  11      235.25      246.02      5.90 o 
   1   4  11        0.06        4.46      1.18 o 
   2   4  11       38.48       41.73      1.60 o 
   3   4  11      347.80      336.92      5.17 o 
   4   4  11       47.07       56.76      1.97 o 
   5   4  11       34.31       32.40      1.88 o 
   6   4  11        2.14        2.26      1.34 o 
   7   4  11        0.12       -1.18      1.64 o 
   8   4  11       12.85        8.23      2.66 o 
   1   5  11       27.11       31.91      1.53 o 
   2   5  11     1195.59     1151.70     14.10 o 
   3   5  11        0.09        0.61      0.90 o 
   4   5  11        5.44        5.14      1.17 o 
   5   5  11      124.61      121.45      3.88 o 
   6   5  11        0.98       -0.50      1.48 o 
   7   5  11        2.53        2.15      1.68 o 
   8   5  11        2.52        2.47      2.61 o 
   0   6  11       78.48       81.56      3.37 o 
   1   6  11      102.86      135.29      2.88 o 
   2   6  11      204.91      199.99      3.42 o 
   3   6  11      517.22      506.51      7.57 o 
   4   6  11       18.66       19.96      2.05 o 
   5   6  11        9.70        6.82      1.79 o 
   6   6  11       85.02       84.73      4.07 o 
   7   6  11        0.26       -1.68      1.68 o 
   8   6  11        8.78        7.44      2.43 o 
   1   7  11      339.99      339.00      5.16 o 
   2   7  11       13.63        8.10      1.23 o 
   3   7  11      280.75      283.69      5.69 o 
   4   7  11      120.71      129.72      4.28 o 
   5   7  11       15.97       15.64      1.97 o 
   6   7  11       29.96       27.75      2.70 o 
   7   7  11       17.04       16.14      2.55 o 
   8   7  11        0.30        2.15      2.11 o 
   0   8  11       51.52       54.36      4.00 o 
   1   8  11       13.15       14.43      1.40 o 
   2   8  11       66.95       62.50      2.75 o 
   3   8  11       42.14       39.58      2.81 o 
   4   8  11        2.87        1.72      1.78 o 
   5   8  11       26.05       19.39      2.57 o 
   6   8  11       47.64       40.84      4.12 o 
   7   8  11       31.49       23.30      2.91 o 
   1   9  11       65.18       69.13      2.74 o 
   2   9  11      172.72      165.16      4.46 o 
   3   9  11      231.02      230.31      6.07 o 
   4   9  11       50.32       49.24      3.29 o 
   5   9  11        9.19        6.22      2.18 o 
   6   9  11        6.32        4.09      2.43 o 
   7   9  11        1.27        0.14      2.38 o 
   0  10  11      138.82      137.37      4.35 o 
   1  10  11        1.13        2.68      1.63 o 
   2  10  11        7.47        5.91      1.91 o 
   3  10  11        7.18       10.19      2.19 o 
   4  10  11       10.68        8.90      2.16 o 
   5  10  11        1.12       -0.55      1.93 o 
   6  10  11        6.74        7.14      2.23 o 
   1  11  11       38.94       34.13      2.63 o 
   2  11  11        2.75        7.24      2.11 o 
   3  11  11       78.58       78.15      4.09 o 
   4  11  11       36.76       47.74      3.61 o 
   5  11  11        0.18       -1.63      1.76 o 
   0  12  11       43.36       33.13      4.74 o 
   1  12  11        7.24       13.38      2.36 o 
   2  12  11        9.90        6.96      2.28 o 
   3  12  11        2.32        0.74      2.07 o 
   4  12  11        2.52        2.94      2.32 o 
   1  13  11       37.05       34.52      3.63 o 
   2  13  11       10.17        8.29      2.70 o 
   3  13  11       11.59        9.01      3.01 o 
   0   0  12     4576.81     4719.52    100.04 o 
   1   0  12      608.55      545.04     10.54 o 
   2   0  12     1785.69     1690.48     25.95 o 
   3   0  12      650.35      642.09      9.84 o 
   4   0  12      156.15      170.97      3.77 o 
   5   0  12       29.41       26.35      1.99 o 
   6   0  12      358.30      293.16     27.21 o 
   7   0  12      325.89      330.13     12.11 o 
   8   0  12      150.94      139.67      8.16 o 
   9   0  12        1.30       -1.95      3.17 o 
   1   1  12      364.32      404.62      5.76 o 
   2   1  12      330.90      310.54      4.42 o 
   3   1  12        1.05        1.35      0.61 o 
   4   1  12      449.16      444.96      5.55 o 
   5   1  12      308.72      284.92      4.39 o 
   6   1  12        1.05       -0.40      1.14 o 
   7   1  12        0.03        0.15      1.97 o 
   8   1  12        1.65        0.71      2.42 o 
   9   1  12        3.43        8.28      2.93 o 
   0   2  12      103.60      120.86      4.07 o 
   1   2  12      784.63      761.54      9.38 o 
   2   2  12      717.30      752.04      9.42 o 
   3   2  12      374.45      349.78      4.76 o 
   4   2  12      165.41      181.33      3.46 o 
   5   2  12       16.17       14.42      1.25 o 
   6   2  12        0.71        1.28      1.34 o 
   7   2  12        1.65       -0.09      1.77 o 
   8   2  12        3.18        8.82      2.71 o 
   9   2  12        8.04       10.42      3.08 o 
   1   3  12     1900.69     1988.50     23.12 o 
   2   3  12      185.88      169.42      2.48 o 
   3   3  12      862.82      843.65     10.70 o 
   4   3  12      253.98      256.82      4.38 o 
   5   3  12        1.83        3.16      0.99 o 
   6   3  12      115.31      121.76      3.35 o 
   7   3  12       10.01       12.11      2.51 o 
   8   3  12       10.17       10.49      3.33 o 
   9   3  12        9.43        1.66      3.24 o 
   0   4  12      783.26      851.88     16.20 o 
   1   4  12     1087.48     1112.11     13.51 o 
   2   4  12      665.70      654.38      8.55 o 
   3   4  12        1.55        7.17      1.61 o 
   4   4  12       33.66       35.52      1.64 o 
   5   4  12        8.94        7.91      1.64 o 
   6   4  12       32.72       30.79      2.29 o 
   7   4  12        9.65        9.35      2.02 o 
   8   4  12        1.84        1.55      2.49 o 
   1   5  12      223.65      196.44      3.48 o 
   2   5  12        1.25        1.39      0.76 o 
   3   5  12      146.48      171.44      3.72 o 
   4   5  12      122.89      117.95      3.14 o 
   5   5  12       54.58       51.64      2.83 o 
   6   5  12       25.66       20.67      2.30 o 
   7   5  12        5.78        6.79      1.88 o 
   8   5  12        1.27        0.41      2.33 o 
   0   6  12      102.20      115.07      4.40 o 
   1   6  12      374.22      364.68      5.59 o 
   2   6  12      165.55      169.25      3.71 o 
   3   6  12       97.27       87.22      3.10 o 
   4   6  12       37.85       43.90      3.85 o 
   5   6  12       35.29       33.80      2.60 o 
   6   6  12        0.52       -0.26      1.72 o 
   7   6  12        6.86        6.59      2.04 o 
   8   6  12        4.12        0.85      2.16 o 
   1   7  12       99.36       99.73      2.66 o 
   2   7  12        3.48        3.82      1.13 o 
   3   7  12      206.01      210.49      4.77 o 
   4   7  12      514.73      532.77     11.37 o 
   5   7  12        0.41        2.28      1.99 o 
   6   7  12       16.79       18.62      2.43 o 
   7   7  12        4.85        6.59      2.23 o 
   8   7  12        7.08        6.92      2.60 o 
   0   8  12      275.64      249.03      7.17 o 
   1   8  12      268.63      243.30      4.33 o 
   2   8  12        9.94        7.47      1.68 o 
   3   8  12      130.59      125.43      4.44 o 
   4   8  12        1.22       -0.24      1.64 o 
   5   8  12        7.58        6.00      2.32 o 
   6   8  12       10.07       10.21      2.64 o 
   7   8  12        0.70       -0.70      2.29 o 
   1   9  12       45.34       36.84      2.16 o 
   2   9  12      195.18      193.97      5.51 o 
   3   9  12        0.49       -0.35      1.68 o 
   4   9  12       14.63       13.87      3.45 o 
   5   9  12       21.21       17.54      2.61 o 
   6   9  12        6.00        4.39      2.54 o 
   7   9  12        9.13        8.58      2.78 o 
   0  10  12       72.55       75.65      3.79 o 
   1  10  12       49.06       46.75      3.39 o 
   2  10  12       21.03       22.40      2.56 o 
   3  10  12       10.63       13.06      2.33 o 
   4  10  12       12.82       18.46      2.61 o 
   5  10  12       31.93       31.34      3.14 o 
   6  10  12        1.01       -0.76      2.65 o 
   1  11  12       16.95       23.17      2.67 o 
   2  11  12       48.01       44.43      3.22 o 
   3  11  12        8.97       14.95      2.58 o 
   4  11  12       68.11       71.65      4.14 o 
   5  11  12        3.06        4.34      2.28 o 
   0  12  12       19.48       22.94      4.92 o 
   1  12  12       30.43       27.68      2.77 o 
   2  12  12       10.67       14.70      2.65 o 
   3  12  12        0.29       -0.40      2.33 o 
   4  12  12        2.57       -0.62      2.87 o 
   1  13  12       20.79       30.34      6.02 o 
   2  13  12        3.47        4.64      2.68 o 
   3  13  12       11.92       13.17      3.25 o 
   1   1  13        0.74        0.77      0.50 o 
   2   1  13      447.55      534.62      6.98 o 
   3   1  13      103.82       92.94      1.98 o 
   4   1  13      139.73      124.42      2.53 o 
   5   1  13      144.52      145.92      2.77 o 
   6   1  13        1.97        1.99      1.20 o 
   7   1  13       44.59       48.20      2.99 o 
   8   1  13        3.70        8.12      2.76 o 
   9   1  13       33.77       29.56      4.32 o 
   0   2  13       14.34       23.76      1.56 o 
   1   2  13     3250.17     3292.77     37.50 o 
   2   2  13      649.77      708.86      8.99 o 
   3   2  13      555.83      551.29      7.40 o 
   4   2  13       31.67       31.25      1.55 o 
   5   2  13        0.04       -0.83      0.83 o 
   6   2  13       36.87       41.51      2.37 o 
   7   2  13        9.12       13.94      2.27 o 
   8   2  13       98.70       93.20      6.98 o 
   9   2  13        0.51        3.30      2.64 o 
   1   3  13     1168.35     1209.15     14.53 o 
   2   3  13       85.21      100.02      2.14 o 
   3   3  13      403.44      435.93      6.17 o 
   4   3  13       24.11       26.17      1.48 o 
   5   3  13        1.16        0.99      0.92 o 
   6   3  13       28.47       28.23      2.00 o 
   7   3  13        3.56        2.32      1.63 o 
   8   3  13       32.71       36.59      5.51 o 
   0   4  13      231.52      256.90      6.15 o 
   1   4  13      440.57      471.65      5.99 o 
   2   4  13       19.53       14.94      1.18 o 
   3   4  13        5.94        6.59      1.08 o 
   4   4  13       41.52       47.54      2.05 o 
   5   4  13      328.93      319.70      6.71 o 
   6   4  13       30.10       28.52      2.36 o 
   7   4  13       46.54       49.14      5.57 o 
   8   4  13        5.74        1.17      2.44 o 
   1   5  13      715.02      763.52      9.90 o 
   2   5  13       11.15        9.92      0.97 o 
   3   5  13        3.61        4.05      1.04 o 
   4   5  13        0.20        0.57      0.94 o 
   5   5  13       28.40       29.83      2.38 o 
   6   5  13       70.73       58.17      3.53 o 
   7   5  13       21.27       17.88      2.39 o 
   8   5  13        2.67       -0.13      2.89 o 
   0   6  13      287.34      247.76      6.50 o 
   1   6  13      178.85      170.67      3.37 o 
   2   6  13      547.51      528.99      8.23 o 
   3   6  13       38.69       40.07      2.52 o 
   4   6  13       34.59       30.44      2.32 o 
   5   6  13       19.91       19.53      2.15 o 
   6   6  13        0.31       -0.02      1.65 o 
   7   6  13        3.90        0.92      1.91 o 
   8   6  13        2.17       -0.83      2.21 o 
   1   7  13       14.52       11.72      1.35 o 
   2   7  13       43.73       46.59      2.26 o 
   3   7  13      121.56      113.62      3.76 o 
   4   7  13       30.01       34.69      3.39 o 
   5   7  13       57.38       42.09      3.37 o 
   6   7  13        0.47        0.63      2.07 o 
   7   7  13        7.08        4.67      2.53 o 
   8   7  13        1.82       -2.84      2.89 o 
   0   8  13      568.27      530.56     10.60 o 
   1   8  13       41.63       44.48      2.23 o 
   2   8  13       36.98       34.34      4.10 o 
   3   8  13       15.57       15.90      2.50 o 
   4   8  13       36.66       38.90      3.29 o 
   5   8  13       19.39       17.28      2.79 o 
   6   8  13       22.33       17.31      2.98 o 
   7   8  13        3.25        1.33      2.43 o 
   1   9  13      180.70      165.54      4.26 o 
   2   9  13       47.53       46.62      3.33 o 
   3   9  13        0.43       -1.62      1.62 o 
   4   9  13        0.09        0.22      1.93 o 
   5   9  13       13.12       12.06      2.70 o 
   6   9  13        9.19        8.51      2.68 o 
   7   9  13        7.13        7.49      5.46 o 
   0  10  13       40.44       44.32      4.93 o 
   1  10  13        1.25        0.50      1.63 o 
   2  10  13        6.96        7.80      2.04 o 
   3  10  13        4.01        4.86      2.01 o 
   4  10  13       12.24        8.43      2.50 o 
   5  10  13        2.75        2.73      2.51 o 
   6  10  13        5.89       10.70      3.89 o 
   1  11  13        3.83        4.71      1.99 o 
   2  11  13        1.20        2.22      1.91 o 
   3  11  13       38.30       46.32      3.43 o 
   4  11  13        1.81        1.19      2.42 o 
   5  11  13       11.72       20.25      4.59 o 
   0  12  13       17.98       14.63      4.01 o 
   1  12  13       36.36       53.39      3.83 o 
   2  12  13        1.05        3.37      2.43 o 
   3  12  13       40.19       52.56      4.06 o 
   4  12  13        2.11        1.45      4.92 o 
   1  13  13        6.71        9.04      2.71 o 
   2  13  13       20.21       19.80      4.09 o 
   3  13  13       30.22       38.10      7.91 o 
   0   0  14     6064.59     6577.61    139.13 o 
   1   0  14     1709.60     1765.53     31.54 o 
   2   0  14       60.68       58.95      4.22 o 
   3   0  14     2183.85     2123.24     32.70 o 
   4   0  14      193.17      204.51      4.31 o 
   5   0  14      173.57      155.55      4.33 o 
   6   0  14       40.15       41.09      4.10 o 
   7   0  14       73.40       81.04     10.31 o 
   8   0  14       26.30       29.87      4.72 o 
   9   0  14       46.69       45.23      5.75 o 
   1   1  14     4177.68     4356.28     53.51 o 
   2   1  14       88.78       91.99      2.22 o 
   3   1  14       79.24       89.30      1.97 o 
   4   1  14      143.84      147.59      2.82 o 
   5   1  14       92.25       89.05      2.50 o 
   6   1  14       11.73        9.71      1.41 o 
   7   1  14        0.10        0.53      1.91 o 
   8   1  14        0.03        3.59      2.44 o 
   9   1  14        8.56       15.48      3.28 o 
   0   2  14      919.33      957.53     17.63 o 
   1   2  14      288.18      317.66      4.55 o 
   2   2  14       92.37       90.37      2.04 o 
   3   2  14      113.91      135.06      2.51 o 
   4   2  14       99.71       90.23      2.55 o 
   5   2  14      348.32      333.35      5.61 o 
   6   2  14       32.63       39.11      2.36 o 
   7   2  14      211.91      214.72      8.26 o 
   8   2  14        5.14        4.93      2.64 o 
   9   2  14        0.00       -2.03      2.86 o 
   1   3  14     1374.85     1484.73     17.64 o 
   2   3  14       10.07        6.15      0.80 o 
   3   3  14      281.52      315.63      4.85 o 
   4   3  14       96.37      102.88      2.77 o 
   5   3  14       14.91       15.29      1.39 o 
   6   3  14       72.77       76.17      2.81 o 
   7   3  14        5.52        4.43      1.92 o 
   8   3  14        4.37        6.42      3.01 o 
   0   4  14       21.17       33.74      3.02 o 
   1   4  14      606.87      550.45      6.85 o 
   2   4  14       40.85       35.09      1.54 o 
   3   4  14      494.01      486.41      7.63 o 
   4   4  14       37.76       38.81      1.94 o 
   5   4  14        0.55        0.98      1.71 o 
   6   4  14      100.30       98.73      3.71 o 
   7   4  14        0.30       -0.59      1.98 o 
   8   4  14       28.98       25.48      3.50 o 
   1   5  14       11.33       23.15      1.33 o 
   2   5  14        7.45       10.14      1.15 o 
   3   5  14      130.22      122.50      3.14 o 
   4   5  14       20.24       23.06      1.76 o 
   5   5  14        2.36        3.24      1.55 o 
   6   5  14        2.24        0.13      1.61 o 
   7   5  14       15.83       10.94      2.66 o 
   8   5  14        0.72        0.53      2.91 o 
   0   6  14        6.10        3.74      1.51 o 
   1   6  14      167.53      155.57      3.23 o 
   2   6  14        5.41        3.10      1.09 o 
   3   6  14      125.17      125.59      3.76 o 
   4   6  14      132.15      128.64      4.60 o 
   5   6  14       89.96       93.07      3.65 o 
   6   6  14        0.14       -1.52      1.52 o 
   7   6  14       62.96       52.50      3.48 o 
   8   6  14        3.18        0.82      2.36 o 
   1   7  14      426.41      425.98      6.60 o 
   2   7  14       23.43       17.22      1.62 o 
   3   7  14        0.59       -0.59      1.41 o 
   4   7  14        6.61        5.14      2.11 o 
   5   7  14        5.75        6.66      2.22 o 
   6   7  14        0.46       -0.65      1.98 o 
   7   7  14        1.44       -2.11      2.11 o 
   0   8  14       40.79       34.73      4.06 o 
   1   8  14       59.48       60.86      2.71 o 
   2   8  14       12.11       13.94      2.21 o 
   3   8  14       57.47       68.10      3.93 o 
   4   8  14        1.45        4.38      2.26 o 
   5   8  14        9.36        9.41      2.49 o 
   6   8  14        0.15       -2.02      2.02 o 
   7   8  14        0.00       -1.35      2.36 o 
   1   9  14       59.03       55.10      3.87 o 
   2   9  14        1.55       -0.93      2.03 o 
   3   9  14        8.50        2.15      2.10 o 
   4   9  14        3.97        2.05      2.19 o 
   5   9  14        5.69        3.24      2.30 o 
   6   9  14        5.32       -1.08      2.44 o 
   0  10  14       50.21       53.45      3.94 o 
   1  10  14        1.18       -1.52      1.52 o 
   2  10  14        0.22       -1.69      1.69 o 
   3  10  14        0.00        0.51      2.04 o 
   4  10  14       30.90       34.93      3.57 o 
   5  10  14        2.13        2.73      2.46 o 
   6  10  14        8.77        5.29      3.60 o 
   1  11  14        0.02       -0.75      1.75 o 
   2  11  14        2.39        3.91      2.27 o 
   3  11  14        7.62        9.88      2.69 o 
   4  11  14        6.31        9.24      2.87 o 
   5  11  14       14.29       19.13      4.44 o 
   0  12  14       34.40       36.33      6.61 o 
   1  12  14        7.38       10.30      2.59 o 
   2  12  14        7.70       10.82      2.71 o 
   3  12  14        2.27        6.26      2.66 o 
   4  12  14        0.90       -0.28      3.84 o 
   1  13  14       39.83       52.87      4.77 o 
   2  13  14       22.48       22.91      3.79 o 
   1   1  15     2944.17     3064.27     38.02 o 
   2   1  15     4645.89     4710.84     53.39 o 
   3   1  15      123.89      115.55      2.46 o 
   4   1  15      186.50      188.50      3.29 o 
   5   1  15       47.87       46.54      1.98 o 
   6   1  15       13.28       12.30      1.50 o 
   7   1  15        9.79       11.34      2.22 o 
   8   1  15        9.57       10.56      2.95 o 
   9   1  15        0.47        4.53     13.11 o 
   0   2  15      699.58      711.80     13.55 o 
   1   2  15       14.45       24.12      1.14 o 
   2   2  15     1151.39     1066.12     13.06 o 
   3   2  15      340.31      315.56      4.83 o 
   4   2  15       24.14       29.65      1.83 o 
   5   2  15        3.96        4.60      1.07 o 
   6   2  15      572.28      610.11     10.77 o 
   7   2  15       29.65       43.20      3.44 o 
   8   2  15       49.04       44.06      4.84 o 
   1   3  15      160.55      146.12      2.71 o 
   2   3  15       20.19       30.50      1.35 o 
   3   3  15       32.03       29.32      1.47 o 
   4   3  15        4.57        7.93      1.12 o 
   5   3  15       48.73       54.59      2.38 o 
   6   3  15       42.74       45.07      2.85 o 
   7   3  15        7.69        9.69      2.08 o 
   8   3  15        3.95       -0.99      2.54 o 
   0   4  15       13.30        7.16      1.39 o 
   1   4  15        4.14        4.94      0.99 o 
   2   4  15      222.92      222.00      3.77 o 
   3   4  15        9.60        7.62      1.15 o 
   4   4  15        0.04        1.21      1.04 o 
   5   4  15        5.24        1.79      1.54 o 
   6   4  15       14.60       14.22      2.10 o 
   7   4  15        0.99       -2.21      3.13 o 
   8   4  15       12.23        5.72      3.21 o 
   1   5  15      749.10      723.59     10.33 o 
   2   5  15        2.48        2.68      1.00 o 
   3   5  15       50.21       51.16      2.15 o 
   4   5  15       56.91       53.05      2.35 o 
   5   5  15        5.04        6.33      2.54 o 
   6   5  15        4.68        2.72      1.76 o 
   7   5  15        0.21        2.46      2.16 o 
   8   5  15       31.51       23.38      8.21 o 
   0   6  15     1023.19      962.58     18.84 o 
   1   6  15      189.22      181.71      3.59 o 
   2   6  15       82.37       79.58      2.95 o 
   3   6  15        0.56       -1.16      1.16 o 
   4   6  15       36.67       35.28      2.91 o 
   5   6  15       42.76       52.66      4.78 o 
   6   6  15        7.44        4.12      1.95 o 
   7   6  15        0.03       -1.15      1.74 o 
   8   6  15        6.30       -0.28      2.37 o 
   1   7  15      124.27      125.42      3.08 o 
   2   7  15        5.59        4.10      1.48 o 
   3   7  15       73.74       67.11      4.17 o 
   4   7  15      104.99       92.49      4.24 o 
   5   7  15       23.68       27.55      3.10 o 
   6   7  15       35.82       29.73      3.27 o 
   7   7  15        1.23        0.20      2.36 o 
   0   8  15       84.94       74.26      6.81 o 
   1   8  15       37.98       44.18      2.48 o 
   2   8  15      338.01      332.29      7.22 o 
   3   8  15        2.09        5.45      2.10 o 
   4   8  15      153.55      154.78      5.51 o 
   5   8  15        0.21        1.57      2.07 o 
   6   8  15       17.31       12.58      2.83 o 
   7   8  15        7.54        8.04      2.97 o 
   1   9  15        4.00        2.27      1.50 o 
   2   9  15        4.22        2.06      1.82 o 
   3   9  15       50.11       46.30      3.54 o 
   4   9  15       41.51       43.78      3.65 o 
   5   9  15        0.62       -0.16      2.23 o 
   6   9  15        6.81        1.16      2.54 o 
   0  10  15        2.04        0.52      1.96 o 
   1  10  15       12.34       10.75      2.50 o 
   2  10  15       18.89       15.27      2.58 o 
   3  10  15        8.10        7.18      2.42 o 
   4  10  15        0.06        1.57      2.20 o 
   5  10  15       25.94       35.52      4.57 o 
   6  10  15        0.73       -3.01      3.01 o 
   1  11  15        0.01       -0.87      1.72 o 
   2  11  15       19.32       18.46      2.87 o 
   3  11  15        2.01        0.68      2.16 o 
   4  11  15       21.28       25.53      5.19 o 
   5  11  15        4.35        5.34      3.59 o 
   0  12  15       27.24       28.08      4.67 o 
   1  12  15        0.96        2.46      2.17 o 
   2  12  15       12.71       11.13      2.89 o 
   3  12  15       21.11       27.89      3.59 o 
   4  12  15       14.43       21.02      4.54 o 
   1  13  15        0.06        0.09      2.35 o 
   2  13  15        0.00        0.91      3.06 o 
   0   0  16    10294.35    11021.77    232.15 o 
   1   0  16      202.46      220.71      6.41 o 
   2   0  16      146.76      137.41      4.03 o 
   3   0  16      176.80      176.75      4.95 o 
   4   0  16      522.42      549.21     10.02 o 
   5   0  16       54.30       50.58      2.95 o 
   6   0  16        7.66        3.17      2.12 o 
   7   0  16      130.90      153.87      8.20 o 
   8   0  16       22.46       23.24      4.79 o 
   1   1  16       17.79       12.19      1.42 o 
   2   1  16        3.24        5.31      1.64 o 
   3   1  16       26.52       31.79      1.43 o 
   4   1  16      174.44      175.27      3.18 o 
   5   1  16        2.03        0.92      0.94 o 
   6   1  16       35.95       40.40      2.11 o 
   7   1  16       15.29        9.47      2.66 o 
   8   1  16       37.82       32.74      5.41 o 
   0   2  16     4104.35     4411.72     66.64 o 
   1   2  16       18.65       20.05      1.10 o 
   2   2  16       21.78       28.64      1.51 o 
   3   2  16        3.10        5.46      0.87 o 
   4   2  16      173.42      181.76      5.59 o 
   5   2  16       26.41       29.41      1.85 o 
   6   2  16       38.84       46.15      2.57 o 
   7   2  16       24.83       25.73      2.74 o 
   8   2  16        0.09        2.02      3.12 o 
   1   3  16     2585.96     2605.00     30.17 o 
   2   3  16       13.41       17.00      1.13 o 
   3   3  16       14.79       14.80      1.16 o 
   4   3  16      702.26      716.15     10.60 o 
   5   3  16       83.35       78.33      2.71 o 
   6   3  16        5.07        8.36      1.89 o 
   7   3  16        1.39        0.04      1.91 o 
   8   3  16        7.05        4.32      3.06 o 
   0   4  16      328.39      324.18      7.51 o 
   1   4  16       93.47       92.61      2.47 o 
   2   4  16       73.49       67.04      1.90 o 
   3   4  16      143.04      142.25      3.67 o 
   4   4  16      139.27      137.15      3.47 o 
   5   4  16       22.39       23.44      2.23 o 
   6   4  16       30.50       30.36      2.54 o 
   7   4  16        0.70        0.73      1.87 o 
   8   4  16       20.27       17.81      3.95 o 
   1   5  16       49.73       45.12      2.04 o 
   2   5  16        1.09       -0.09      0.91 o 
   3   5  16       14.23       11.08      1.80 o 
   4   5  16       15.43       13.99      1.60 o 
   5   5  16       10.76        9.91      1.89 o 
   6   5  16        0.96       -1.56      1.56 o 
   7   5  16       12.45        9.19      2.44 o 
   8   5  16        0.19        0.28      4.07 o 
   0   6  16       52.02       64.21      3.40 o 
   1   6  16       46.79       52.82      2.05 o 
   2   6  16        0.88        1.90      1.33 o 
   3   6  16       89.73       85.97      3.22 o 
   4   6  16        1.07       -0.69      1.60 o 
   5   6  16       28.07       28.11      2.95 o 
   6   6  16       11.91        5.68      2.26 o 
   7   6  16       13.10        8.32      2.55 o 
   8   6  16        2.25       -2.66      2.66 o 
   1   7  16      163.02      160.33      3.57 o 
   2   7  16      107.09      102.85      3.17 o 
   3   7  16       83.48       86.65      3.47 o 
   4   7  16        8.94        6.98      2.26 o 
   5   7  16       21.93       24.55      3.00 o 
   6   7  16        1.58        0.77      2.16 o 
   7   7  16        0.28       -2.02      2.02 o 
   0   8  16       12.10       13.26      2.24 o 
   1   8  16        2.47        2.24      1.48 o 
   2   8  16       30.76       35.01      3.01 o 
   3   8  16      112.83      117.17      4.72 o 
   4   8  16        0.80       -0.19      1.89 o 
   5   8  16       14.65       18.24      2.82 o 
   6   8  16        9.17       12.12      2.76 o 
   7   8  16        3.94       -1.19      2.64 o 
   1   9  16       83.70       81.90      3.39 o 
   2   9  16        0.05        1.13      1.76 o 
   3   9  16       16.80       12.91      2.57 o 
   4   9  16        0.39       -1.04      1.94 o 
   5   9  16       14.53       14.76      2.83 o 
   6   9  16       14.77       15.77      3.19 o 
   0  10  16       17.47       15.73      3.11 o 
   1  10  16       25.24       22.27      2.52 o 
   2  10  16       21.60       26.78      3.01 o 
   3  10  16       13.46       19.12      2.95 o 
   4  10  16        9.29        8.39      2.62 o 
   5  10  16       21.57       20.68      3.27 o 
   6  10  16       14.85       20.48      6.66 o 
   1  11  16        1.89       -1.77      1.77 o 
   2  11  16       25.79       34.05      3.30 o 
   3  11  16        0.27        2.92      2.37 o 
   4  11  16        0.12        2.64      2.58 o 
   5  11  16        5.58        7.82      3.85 o 
   0  12  16       13.04       11.01      4.03 o 
   1  12  16        0.36       -1.57      1.94 o 
   2  12  16        0.02       -0.80      2.27 o 
   3  12  16       15.96       16.80      3.20 o 
   4  12  16        1.08        3.67      3.29 o 
   1  13  16        5.65        5.92      2.74 o 
   2  13  16       24.70       28.07      4.81 o 
   1   1  17       40.02       37.14      1.47 o 
   2   1  17      723.32      823.20     11.31 o 
   3   1  17       23.77       25.55      1.34 o 
   4   1  17       67.53       62.02      2.00 o 
   5   1  17       42.26       38.22      1.88 o 
   6   1  17       10.07       15.25      1.61 o 
   7   1  17       16.40       18.02      2.50 o 
   8   1  17        5.32        7.80      2.70 o 
   0   2  17      665.44      681.15     11.58 o 
   1   2  17        4.47        3.83      0.72 o 
   2   2  17       21.27       29.60      1.36 o 
   3   2  17        0.28        1.02      0.77 o 
   4   2  17       86.00       85.06      2.41 o 
   5   2  17        0.42       -0.48      1.03 o 
   6   2  17        0.01        1.05      1.49 o 
   7   2  17       45.29       48.29      3.69 o 
   8   2  17        1.39       -1.97      3.29 o 
   1   3  17      259.87      256.47      4.08 o 
   2   3  17      392.33      416.69      6.91 o 
   3   3  17      119.55      111.75      2.57 o 
   4   3  17      333.89      317.23      5.76 o 
   5   3  17       41.00       40.97      2.24 o 
   6   3  17       86.26       80.64      3.82 o 
   7   3  17       90.00       84.04      5.56 o 
   8   3  17       31.85       39.63      8.99 o 
   0   4  17       20.05       19.12      4.00 o 
   1   4  17       64.21       64.53      2.12 o 
   2   4  17        2.48        1.84      0.93 o 
   3   4  17       10.83       11.89      1.56 o 
   4   4  17        1.02        0.84      1.12 o 
   5   4  17        7.63        7.36      1.75 o 
   6   4  17       30.68       28.03      3.25 o 
   7   4  17       16.99       17.71      2.73 o 
   8   4  17        1.11        2.21      2.94 o 
   1   5  17      255.15      266.05      4.50 o 
   2   5  17       68.37       68.49      2.33 o 
   3   5  17       60.02       53.38      2.84 o 
   4   5  17      178.29      174.24      4.58 o 
   5   5  17       63.70       65.96      4.42 o 
   6   5  17       43.98       46.17      3.08 o 
   7   5  17       37.60       35.18      5.36 o 
   8   5  17        7.11        0.02      3.01 o 
   0   6  17       65.30       72.14      3.15 o 
   1   6  17      143.56      125.22      3.00 o 
   2   6  17       19.34       18.85      1.97 o 
   3   6  17        2.62        0.28      1.42 o 
   4   6  17        9.42       10.74      1.93 o 
   5   6  17        9.24        4.51      2.15 o 
   6   6  17       12.59       14.45      2.66 o 
   7   6  17       15.82       12.15      2.74 o 
   1   7  17       55.23       63.09      2.44 o 
   2   7  17       78.07       77.63      3.92 o 
   3   7  17      543.48      503.63      9.55 o 
   4   7  17        4.19        2.94      2.74 o 
   5   7  17       66.19       58.58      3.92 o 
   6   7  17        1.29        0.15      2.11 o 
   7   7  17        0.57       -0.16      2.36 o 
   0   8  17        7.76        0.58      1.84 o 
   1   8  17      141.50      133.70      3.84 o 
   2   8  17       66.47       67.94      3.42 o 
   3   8  17       20.51       27.83      2.78 o 
   4   8  17        1.22        1.21      2.03 o 
   5   8  17       16.66       16.72      3.26 o 
   6   8  17       21.09       17.60      3.13 o 
   7   8  17        8.40        5.39      3.04 o 
   1   9  17       87.16       65.33      3.76 o 
   2   9  17        6.46       10.62      2.23 o 
   3   9  17       18.81       21.97      2.93 o 
   4   9  17        0.15        1.38      2.18 o 
   5   9  17       47.07       48.06      4.02 o 
   6   9  17        1.55        2.87      2.67 o 
   0  10  17        0.00        2.36      2.29 o 
   1  10  17        3.57        3.44      1.89 o 
   2  10  17        2.86        3.29      2.18 o 
   3  10  17       31.18       31.28      3.29 o 
   4  10  17        3.74        2.96      2.39 o 
   5  10  17        4.13        4.32      2.55 o 
   1  11  17        1.02       -0.59      1.65 o 
   2  11  17       45.52       46.73      3.84 o 
   3  11  17        2.53        1.53      2.33 o 
   4  11  17       15.05       14.98      3.14 o 
   0  12  17       60.64       60.61     10.75 o 
   1  12  17       13.25       11.63      2.72 o 
   2  12  17       16.00       22.23      3.42 o 
   3  12  17        1.45       -2.60      2.60 o 
   1  13  17        0.12        1.59      2.46 o 
   0   0  18      147.95      175.22      5.65 o 
   1   0  18       18.62       20.94      1.69 o 
   2   0  18       67.07       70.74      2.88 o 
   3   0  18      301.66      291.64      7.15 o 
   4   0  18       24.79       26.91      2.40 o 
   5   0  18        2.34        1.95      1.55 o 
   6   0  18        9.96       14.30      2.66 o 
   7   0  18       69.42       84.94      7.68 o 
   8   0  18        4.26        1.25      3.72 o 
   1   1  18      230.96      215.53      3.82 o 
   2   1  18       44.78       41.94      1.62 o 
   3   1  18       10.44       14.10      1.63 o 
   4   1  18       32.54       35.29      1.72 o 
   5   1  18       21.72       26.19      2.59 o 
   6   1  18       99.52       99.73      3.22 o 
   7   1  18        0.15        2.23      2.05 o 
   8   1  18       10.55        6.78      5.28 o 
   0   2  18      136.37      165.21      3.88 o 
   1   2  18      144.49      137.08      2.88 o 
   2   2  18      263.84      303.93      4.71 o 
   3   2  18      150.21      157.10      3.13 o 
   4   2  18       47.82       52.17      2.24 o 
   5   2  18        2.36        2.19      1.25 o 
   6   2  18       35.44       39.36      2.95 o 
   7   2  18        0.35        1.70      2.45 o 
   8   2  18        0.14       -0.19      3.58 o 
   1   3  18      696.21      707.25      9.22 o 
   2   3  18      168.96      187.66      3.42 o 
   3   3  18      446.69      430.21      6.37 o 
   4   3  18        4.37        9.60      1.46 o 
   5   3  18      267.52      256.99      5.24 o 
   6   3  18       12.45       15.19      2.40 o 
   7   3  18        1.59        2.95      2.03 o 
   8   3  18        0.63        0.65      3.05 o 
   0   4  18      554.17      588.57     10.69 o 
   1   4  18      159.47      151.50      3.35 o 
   2   4  18       49.68       46.20      1.96 o 
   3   4  18        3.47        3.44      1.16 o 
   4   4  18       15.20       14.87      1.65 o 
   5   4  18       73.75       67.28      3.80 o 
   6   4  18       79.67       72.84      3.43 o 
   7   4  18       37.38       40.17      3.79 o 
   8   4  18        0.35        0.58      3.06 o 
   1   5  18       20.13       24.17      2.58 o 
   2   5  18      158.84      159.76      3.64 o 
   3   5  18      176.98      178.12      4.60 o 
   4   5  18       30.43       26.23      2.24 o 
   5   5  18       82.08       75.33      4.68 o 
   6   5  18       13.87       12.91      2.26 o 
   7   5  18        5.15        3.91      2.33 o 
   8   5  18        2.10       -2.84      2.84 o 
   0   6  18      878.57      865.79     15.31 o 
   1   6  18      127.15      113.82      2.97 o 
   2   6  18        2.22        2.37      1.56 o 
   3   6  18      136.07      118.55      3.91 o 
   4   6  18       64.54       72.92      3.36 o 
   5   6  18       51.46       47.12      3.62 o 
   6   6  18        0.01       -2.06      2.06 o 
   7   6  18        4.76        3.68      2.37 o 
   1   7  18      849.01      886.67     11.94 o 
   2   7  18      248.31      277.10      7.90 o 
   3   7  18      262.98      245.38      6.01 o 
   4   7  18        0.31        1.30      2.03 o 
   5   7  18       17.63       19.16      2.95 o 
   6   7  18        3.54        3.02      2.36 o 
   7   7  18        0.07       -2.27      2.42 o 
   0   8  18       31.84       37.69      4.46 o 
   1   8  18      567.25      520.07      9.71 o 
   2   8  18       12.43       11.15      2.22 o 
   3   8  18       79.00       69.80      4.39 o 
   4   8  18        5.86        9.39      2.47 o 
   5   8  18       84.27       90.35      4.64 o 
   6   8  18       10.26       12.74      2.96 o 
   7   8  18        0.80       -1.39      5.32 o 
   1   9  18       40.23       42.33      2.58 o 
   2   9  18       81.77       69.42      4.27 o 
   3   9  18       17.52       17.73      3.54 o 
   4   9  18      174.02      156.55      5.85 o 
   5   9  18       13.13       16.78      3.01 o 
   6   9  18        2.23        1.94      3.07 o 
   0  10  18      126.02      139.01      6.03 o 
   1  10  18       39.91       39.36      3.02 o 
   2  10  18       10.34       10.40      2.27 o 
   3  10  18       29.92       36.81      3.58 o 
   4  10  18        0.05        1.47      2.25 o 
   5  10  18       22.22       25.29      3.48 o 
   1  11  18       10.47       21.17      2.72 o 
   2  11  18        2.40        1.71      2.23 o 
   3  11  18        4.98        2.54      2.49 o 
   4  11  18        0.15       -0.82      2.69 o 
   0  12  18       10.58        3.91      4.07 o 
   1  12  18        0.34        1.01      2.19 o 
   2  12  18        0.00       -0.41      2.41 o 
   3  12  18        0.09       -2.88      2.88 o 
   1  13  18        0.56        2.68      5.13 o 
   1   1  19      108.98      113.90      2.58 o 
   2   1  19        4.93        5.20      0.93 o 
   3   1  19       17.00       19.88      1.32 o 
   4   1  19      115.38      117.71      3.13 o 
   5   1  19      246.81      232.51      5.25 o 
   6   1  19       36.48       37.22      2.30 o 
   7   1  19       86.60       82.86      4.28 o 
   8   1  19       11.97       13.02      3.47 o 
   0   2  19        2.83        8.16      1.14 o 
   1   2  19      210.43      223.95      3.69 o 
   2   2  19      153.05      153.39      3.01 o 
   3   2  19        6.38       10.08      1.14 o 
   4   2  19      347.53      344.03      6.11 o 
   5   2  19       37.92       35.86      2.14 o 
   6   2  19        1.59        2.27      1.82 o 
   7   2  19       43.31       49.03      4.29 o 
   8   2  19       15.18       14.19      7.19 o 
   1   3  19      129.66      134.49      3.51 o 
   2   3  19       62.07       65.37      1.99 o 
   3   3  19      250.21      242.47      4.74 o 
   4   3  19       37.68       43.18      3.10 o 
   5   3  19      192.41      196.46      4.50 o 
   6   3  19       16.49       21.64      3.97 o 
   7   3  19        9.12       15.69      2.67 o 
   8   3  19       17.14       19.22      3.81 o 
   0   4  19      203.87      187.56      4.72 o 
   1   4  19      140.78      145.56      3.33 o 
   2   4  19       49.72       48.47      2.22 o 
   3   4  19      540.14      530.48      9.33 o 
   4   4  19       79.20       87.42      2.90 o 
   5   4  19       64.32       72.08      2.86 o 
   6   4  19       18.85       21.11      2.35 o 
   7   4  19       61.40       71.45      4.45 o 
   8   4  19        0.00        1.80      3.08 o 
   1   5  19      496.01      495.69      7.89 o 
   2   5  19       30.13       32.96      1.98 o 
   3   5  19       44.76       43.46      3.14 o 
   4   5  19       49.75       54.07      4.00 o 
   5   5  19      122.71      123.09      5.17 o 
   6   5  19        5.00        3.46      2.12 o 
   7   5  19       15.49        8.83      2.81 o 
   0   6  19     1701.22     1655.52     27.00 o 
   1   6  19      284.32      298.89      5.23 o 
   2   6  19      418.63      385.39      8.79 o 
   3   6  19        2.27        1.33      1.96 o 
   4   6  19        2.50        0.52      1.62 o 
   5   6  19       56.70       50.59      4.38 o 
   6   6  19        8.55        7.28      2.45 o 
   7   6  19        3.04       -1.25      2.41 o 
   1   7  19      996.15      927.94     12.47 o 
   2   7  19      398.50      381.83      7.93 o 
   3   7  19       68.69       73.63      3.46 o 
   4   7  19      157.41      155.56      5.72 o 
   5   7  19        2.82       -2.03      2.03 o 
   6   7  19       19.82       20.47      3.51 o 
   7   7  19       18.15        8.10      3.02 o 
   0   8  19      253.83      240.45      6.48 o 
   1   8  19      260.25      243.43      6.44 o 
   2   8  19      339.58      323.14      7.30 o 
   3   8  19       82.06       83.43      3.82 o 
   4   8  19        7.85        8.25      2.41 o 
   5   8  19       12.85       11.54      2.84 o 
   6   8  19        7.21        9.13      2.90 o 
   1   9  19        0.05        1.46      1.49 o 
   2   9  19        3.62        0.24      1.74 o 
   3   9  19      295.64      271.00      7.72 o 
   4   9  19        0.14        4.22      2.41 o 
   5   9  19        3.05        9.56      4.55 o 
   6   9  19       23.03       17.46      4.59 o 
   0  10  19       75.43       74.05      6.13 o 
   1  10  19        7.65        1.97      1.93 o 
   2  10  19       26.80       26.29      2.80 o 
   3  10  19       36.87       28.88      3.39 o 
   4  10  19       13.51        8.35      2.73 o 
   5  10  19       14.72       10.12      3.91 o 
   1  11  19        2.43        3.46      2.08 o 
   2  11  19       14.05        9.34      2.88 o 
   3  11  19       24.95       25.28      3.40 o 
   4  11  19        1.43       -1.50      5.36 o 
   0  12  19        0.15        1.39      5.29 o 
   1  12  19        1.29        1.78      2.32 o 
   2  12  19        7.08        9.68      2.85 o 
   3  12  19       20.93       20.28      3.78 o 
   0   0  20      226.05      246.12      7.41 o 
   1   0  20      225.32      245.93      6.07 o 
   2   0  20      212.98      181.92      5.13 o 
   3   0  20       15.71       13.05      1.86 o 
   4   0  20      140.56      147.40      5.01 o 
   5   0  20       95.18      106.31     10.48 o 
   6   0  20        0.06       -2.32      2.32 o 
   7   0  20       16.19        9.25      4.81 o 
   8   0  20       28.38       32.59      5.49 o 
   1   1  20      167.38      150.10      3.11 o 
   2   1  20      105.98      101.62      2.61 o 
   3   1  20      104.81       95.49      2.66 o 
   4   1  20        3.01        5.88      1.30 o 
   5   1  20      241.99      246.53      5.49 o 
   6   1  20        0.28        0.33      1.47 o 
   7   1  20        3.84        0.92      2.60 o 
   8   1  20        7.04        4.69      6.54 o 
   0   2  20       75.97       54.66      2.44 o 
   1   2  20      399.88      380.11      6.04 o 
   2   2  20       14.21       12.92      1.16 o 
   3   2  20      605.71      594.31      8.29 o 
   4   2  20        0.25        1.74      1.45 o 
   5   2  20      199.28      201.33      4.56 o 
   6   2  20       16.29       17.38      2.07 o 
   7   2  20       12.17       15.86      3.23 o 
   8   2  20        1.71       -1.00      3.56 o 
   1   3  20      157.65      167.87      3.54 o 
   2   3  20      350.08      364.48      5.59 o 
   3   3  20      625.74      615.17      9.41 o 
   4   3  20      212.15      214.93      4.64 o 
   5   3  20       32.83       40.22      3.50 o 
   6   3  20       15.34       16.83      2.48 o 
   7   3  20       38.87       42.17      3.36 o 
   8   3  20        0.03       -0.58      3.64 o 
   0   4  20      150.83      156.14      5.08 o 
   1   4  20      596.88      601.29      9.04 o 
   2   4  20      266.16      250.82      4.82 o 
   3   4  20      278.50      299.71      6.26 o 
   4   4  20       10.88       10.96      1.86 o 
   5   4  20      148.82      156.75      4.15 o 
   6   4  20       67.39       76.09      3.67 o 
   7   4  20        5.79        3.67      2.24 o 
   8   4  20        5.60        4.18      3.36 o 
   1   5  20       33.03       36.83      2.09 o 
   2   5  20      699.58      694.07     10.44 o 
   3   5  20      138.24      139.22      4.15 o 
   4   5  20      136.19      141.80      4.86 o 
   5   5  20       31.67       33.34      3.11 o 
   6   5  20       16.50       16.63      2.84 o 
   7   5  20       15.62       12.34      3.07 o 
   0   6  20      160.34      158.41      4.92 o 
   1   6  20      812.32      779.39     11.66 o 
   2   6  20        1.33        3.95      1.78 o 
   3   6  20      568.57      539.84     11.21 o 
   4   6  20        6.03       10.92      2.11 o 
   5   6  20       28.96       30.25      3.21 o 
   6   6  20       15.90       18.40      2.89 o 
   7   6  20        1.03       -0.04      2.73 o 
   1   7  20       56.61       75.46      2.85 o 
   2   7  20        5.23       11.48      2.17 o 
   3   7  20        2.36        1.40      1.76 o 
   4   7  20       28.05       33.29      3.20 o 
   5   7  20        8.85       12.72      2.73 o 
   6   7  20        0.04        0.12      2.27 o 
   7   7  20        3.62        0.04      2.70 o 
   0   8  20      667.16      670.25     13.06 o 
   1   8  20      131.39      133.34      3.96 o 
   2   8  20      203.67      193.41      6.13 o 
   3   8  20        0.14        3.33      1.98 o 
   4   8  20       40.87       47.63      3.83 o 
   5   8  20       44.23       49.00      4.03 o 
   6   8  20       55.95       55.99      5.37 o 
   1   9  20       85.91       65.11      3.09 o 
   2   9  20       29.29       28.07      2.74 o 
   3   9  20       35.58       26.96      3.18 o 
   4   9  20       61.97       64.87      4.43 o 
   5   9  20       47.28       49.96      4.19 o 
   6   9  20        1.21       -1.87      3.03 o 
   0  10  20       20.07       11.30      3.45 o 
   1  10  20       60.22       58.30      3.26 o 
   2  10  20        0.63        1.51      2.03 o 
   3  10  20        0.03       -2.04      2.04 o 
   4  10  20        2.89        5.08      2.72 o 
   5  10  20       21.19       22.32      4.79 o 
   1  11  20       12.28       10.47      2.37 o 
   2  11  20       19.35       15.03      2.94 o 
   3  11  20        0.51       -0.72      2.42 o 
   4  11  20        0.21        1.13      3.50 o 
   0  12  20       14.32       15.23      4.66 o 
   1  12  20        0.66       -1.29      2.27 o 
   2  12  20        4.64        4.20      3.10 o 
   1   1  21        7.83        7.80      1.03 o 
   2   1  21      671.86      684.37      9.91 o 
   3   1  21       23.92       27.10      1.74 o 
   4   1  21      322.74      302.40     10.96 o 
   5   1  21       64.26       74.26      3.07 o 
   6   1  21       57.34       66.29      3.12 o 
   7   1  21       25.72       24.94      3.63 o 
   8   1  21        0.01        1.28      3.51 o 
   0   2  21      789.87      685.75     14.04 o 
   1   2  21       80.49       75.07      2.25 o 
   2   2  21      348.84      320.62      5.50 o 
   3   2  21      186.10      179.45      3.62 o 
   4   2  21      209.49      197.36      4.39 o 
   5   2  21      154.19      158.25      4.00 o 
   6   2  21       28.17       29.93      2.41 o 
   7   2  21       18.65       18.44      3.47 o 
   8   2  21       49.13       51.63      6.32 o 
   1   3  21       44.59       49.12      2.25 o 
   2   3  21      191.36      182.23      3.94 o 
   3   3  21      132.48      139.03      3.60 o 
   4   3  21      395.65      396.89      7.00 o 
   5   3  21        0.69        3.33      1.45 o 
   6   3  21       17.80       21.98      2.69 o 
   7   3  21       87.22       80.06      5.17 o 
   8   3  21        1.37       -2.60      3.33 o 
   0   4  21      180.89      173.68      5.51 o 
   1   4  21      220.28      206.76      4.28 o 
   2   4  21      144.61      147.57      3.57 o 
   3   4  21       27.22       26.17      2.23 o 
   4   4  21      140.21      130.99      4.68 o 
   5   4  21      186.41      180.56      4.91 o 
   6   4  21       96.88       88.31      4.94 o 
   7   4  21        0.01       -0.57      2.36 o 
   8   4  21        0.00       -5.46      5.46 o 
   1   5  21      214.65      216.08      4.57 o 
   2   5  21       93.17       90.60      3.37 o 
   3   5  21      300.67      319.85      6.85 o 
   4   5  21       18.78       21.72      2.33 o 
   5   5  21        8.37        3.35      2.11 o 
   6   5  21       30.46       30.00      3.20 o 
   7   5  21       11.93       15.05      3.26 o 
   0   6  21      208.10      210.54      5.78 o 
   1   6  21       84.64       69.21      2.96 o 
   2   6  21       83.02       81.03      3.98 o 
   3   6  21        1.82        2.84      1.79 o 
   4   6  21      216.22      219.45      5.67 o 
   5   6  21       41.20       42.75      3.48 o 
   6   6  21       50.81       55.34      7.23 o 
   7   6  21        0.05        4.80      2.82 o 
   1   7  21      297.57      293.35      5.41 o 
   2   7  21      212.25      218.44      5.71 o 
   3   7  21      104.73      105.81      4.04 o 
   4   7  21       76.94       66.65      4.11 o 
   5   7  21        9.85       11.40      3.65 o 
   6   7  21        0.74        1.35      2.36 o 
   7   7  21       11.54        8.00      6.20 o 
   0   8  21      245.69      268.18      7.01 o 
   1   8  21       21.97       22.41      2.32 o 
   2   8  21        9.36        7.49      2.11 o 
   3   8  21       54.18       58.81      3.57 o 
   4   8  21       14.85       12.98      2.90 o 
   5   8  21        1.86        7.03      2.65 o 
   6   8  21       30.00       28.31      6.89 o 
   1   9  21       33.72       30.04      2.44 o 
   2   9  21        4.11        3.80      2.00 o 
   3   9  21       84.84       89.64      4.67 o 
   4   9  21       37.02       38.61      3.73 o 
   5   9  21        0.01        3.77      2.56 o 
   0  10  21       55.38       48.35      6.79 o 
   1  10  21        1.04        2.40      1.75 o 
   2  10  21        1.50       -0.71      1.91 o 
   3  10  21        1.21       -1.78      2.12 o 
   4  10  21        4.28        4.37      2.58 o 
   5  10  21        2.57        2.24      3.40 o 
   1  11  21       31.17       32.63      4.34 o 
   2  11  21        7.50        6.22      2.69 o 
   3  11  21        2.62       -0.53      2.65 o 
   4  11  21        3.52        1.90      4.76 o 
   0  12  21       41.27       44.61      6.61 o 
   1  12  21        0.01        2.93      2.59 o 
   2  12  21        0.00       -1.76      2.67 o 
   0   0  22      112.95      114.12      4.71 o 
   1   0  22       25.87       26.38      2.17 o 
   2   0  22      337.69      334.00      8.04 o 
   3   0  22       32.21       39.06      2.96 o 
   4   0  22       57.20       54.88      3.54 o 
   5   0  22      238.62      229.85     15.85 o 
   6   0  22      329.45      333.63     11.28 o 
   7   0  22       89.41       81.96      9.53 o 
   8   0  22        9.67        3.51      5.83 o 
   1   1  22       77.43       73.79      2.05 o 
   2   1  22       80.38       82.54      2.48 o 
   3   1  22       76.23       67.42      2.81 o 
   4   1  22        9.82       10.35      1.83 o 
   5   1  22       29.18       32.71      4.28 o 
   6   1  22       53.16       64.39      4.85 o 
   7   1  22        0.00       -1.94      2.58 o 
   8   1  22        2.44        3.47      3.81 o 
   0   2  22     1059.56     1065.47     20.66 o 
   1   2  22      193.00      178.85      3.69 o 
   2   2  22       46.27       45.97      2.26 o 
   3   2  22      363.09      344.94      5.64 o 
   4   2  22      337.08      334.21      6.18 o 
   5   2  22       50.33       53.37      2.61 o 
   6   2  22        2.14        0.58      1.65 o 
   7   2  22       38.62       41.71      4.23 o 
   8   2  22        0.13       -1.09      4.65 o 
   1   3  22      136.12      144.93      3.77 o 
   2   3  22      509.85      525.47      8.24 o 
   3   3  22       58.40       61.16      2.85 o 
   4   3  22       10.10       13.32      1.70 o 
   5   3  22        6.51        5.90      1.57 o 
   6   3  22       61.29       64.13      3.80 o 
   7   3  22        1.62       -2.60      2.60 o 
   8   3  22        0.11       -4.30      4.30 o 
   0   4  22      236.92      211.05      6.34 o 
   1   4  22       19.12       19.97      1.82 o 
   2   4  22      131.27      144.80      3.62 o 
   3   4  22        7.07        3.29      1.61 o 
   4   4  22       91.13       86.90      3.39 o 
   5   4  22        0.03       -0.13      1.59 o 
   6   4  22       21.44       28.13      4.32 o 
   7   4  22       11.64       11.49      5.12 o 
   1   5  22      188.27      179.04      4.18 o 
   2   5  22      142.17      138.67      4.18 o 
   3   5  22      232.06      210.73      5.37 o 
   4   5  22      194.43      186.03      5.07 o 
   5   5  22        0.77        1.28      2.08 o 
   6   5  22        1.14        2.53      2.20 o 
   7   5  22       10.36        7.70      3.08 o 
   0   6  22      455.88      470.38      9.77 o 
   1   6  22       33.30       29.85      2.52 o 
   2   6  22       21.94       26.39      2.48 o 
   3   6  22       68.67       70.01      4.59 o 
   4   6  22        2.22        2.17      1.82 o 
   5   6  22       52.39       47.98      3.74 o 
   6   6  22       27.03       33.56      4.80 o 
   7   6  22       24.51       18.00      3.87 o 
   1   7  22        4.02        2.87      1.89 o 
   2   7  22      173.74      177.65      5.11 o 
   3   7  22       94.33       97.56      4.37 o 
   4   7  22        1.55        1.58      2.69 o 
   5   7  22       12.12       18.20      3.00 o 
   6   7  22       14.13       14.31      2.96 o 
   0   8  22       35.70       32.72      2.94 o 
   1   8  22      115.19      116.47      3.74 o 
   2   8  22        4.08        4.27      1.96 o 
   3   8  22        0.14        0.42      1.86 o 
   4   8  22        4.39        3.82      2.37 o 
   5   8  22       49.40       52.60      6.80 o 
   6   8  22        2.09        4.70      2.90 o 
   1   9  22       12.06       13.75      2.05 o 
   2   9  22        6.86        4.75      2.06 o 
   3   9  22        8.93       14.19      3.43 o 
   4   9  22        6.31        3.91      3.15 o 
   5   9  22        3.16        3.69      3.02 o 
   0  10  22        0.84        2.36      2.75 o 
   1  10  22       23.99       20.30      2.49 o 
   2  10  22        0.60       -2.49      2.91 o 
   3  10  22        6.47        2.69      2.53 o 
   4  10  22        4.76        0.48      2.65 o 
   1  11  22        1.94        1.38      2.06 o 
   2  11  22        2.63       -1.41      2.31 o 
   3  11  22        5.29        1.54      3.14 o 
   0  12  22       10.49       13.17      4.60 o 
   1  12  22        6.76        9.68      3.02 o 
   1   1  23       13.83       14.89      1.27 o 
   2   1  23      112.04      115.57      3.24 o 
   3   1  23      209.46      200.17      4.34 o 
   4   1  23      459.06      487.08      9.85 o 
   5   1  23      357.13      349.48      8.07 o 
   6   1  23        6.26        8.78      2.61 o 
   7   1  23       28.21       26.29      5.87 o 
   0   2  23      847.89      847.10     17.06 o 
   1   2  23      814.35      782.94     12.33 o 
   2   2  23      396.85      373.87      6.38 o 
   3   2  23      264.45      263.85      5.18 o 
   4   2  23       78.40       74.66      2.78 o 
   5   2  23       18.83       23.35      2.05 o 
   6   2  23       16.44       22.68      3.00 o 
   7   2  23       14.74       14.07      3.15 o 
   1   3  23     1158.08     1088.61     16.55 o 
   2   3  23     1153.23     1130.63     17.19 o 
   3   3  23        6.52        8.59      1.84 o 
   4   3  23       27.29       32.41      2.49 o 
   5   3  23       16.90       20.25      2.01 o 
   6   3  23       10.49        9.59      2.54 o 
   7   3  23        2.27       -0.90      2.47 o 
   0   4  23        6.17        8.00      2.42 o 
   1   4  23      696.08      674.68     11.22 o 
   2   4  23      181.59      178.81      4.11 o 
   3   4  23      289.42      285.07      6.27 o 
   4   4  23       39.18       42.80      2.79 o 
   5   4  23       18.30       19.72      2.25 o 
   6   4  23        1.31       -0.69      2.40 o 
   7   4  23        1.21       -0.91      3.33 o 
   1   5  23        0.03        0.27      1.40 o 
   2   5  23      221.42      205.93      5.28 o 
   3   5  23       32.98       38.56      2.73 o 
   4   5  23        0.08        1.78      1.69 o 
   5   5  23      116.70      113.62      4.73 o 
   6   5  23       30.34       30.76      4.35 o 
   7   5  23       19.33       17.17      3.46 o 
   0   6  23       20.77       18.70      2.40 o 
   1   6  23       48.54       44.05      2.58 o 
   2   6  23       39.23       36.71      3.18 o 
   3   6  23       49.64       59.96      3.36 o 
   4   6  23        6.17        6.81      2.02 o 
   5   6  23        6.35        7.40      2.50 o 
   6   6  23       29.47       31.66      3.55 o 
   1   7  23      370.43      332.84      7.31 o 
   2   7  23        8.63       12.04      2.20 o 
   3   7  23      201.77      199.40      5.59 o 
   4   7  23        0.15        2.61      2.16 o 
   5   7  23       28.84       32.17      3.53 o 
   6   7  23        3.18        2.20      2.59 o 
   0   8  23       41.30       50.06      5.57 o 
   1   8  23       45.46       53.67      3.27 o 
   2   8  23       19.71       16.49      2.45 o 
   3   8  23       64.69       57.11      3.60 o 
   4   8  23        3.99        0.72      2.28 o 
   5   8  23       42.32       39.37      5.45 o 
   6   8  23        0.63        8.01      3.98 o 
   1   9  23       38.03       36.94      2.49 o 
   2   9  23        3.73        3.03      2.03 o 
   3   9  23        0.75        1.64      2.22 o 
   4   9  23        1.07        1.77      2.59 o 
   5   9  23       20.32       18.60      4.39 o 
   0  10  23        1.75       -0.56      2.35 o 
   1  10  23        5.11        4.51      2.03 o 
   2  10  23        0.07       -1.34      1.96 o 
   3  10  23        0.39        0.95      2.35 o 
   4  10  23        1.53        0.28      3.55 o 
   1  11  23       12.68        8.85      2.53 o 
   2  11  23        2.26        0.18      2.54 o 
   3  11  23        5.70        1.69      6.60 o 
   0  12  23       44.19       52.49      8.65 o 
   1  12  23        0.03       -4.72      5.73 o 
   0   0  24       95.28       99.57      5.27 o 
   1   0  24        3.92        4.48      1.38 o 
   2   0  24      687.85      645.75     13.70 o 
   3   0  24      554.52      530.18     12.00 o 
   4   0  24      133.95      124.06      5.07 o 
   5   0  24       29.50       38.12      4.37 o 
   6   0  24      138.71      152.94      7.38 o 
   7   0  24      232.83      248.54      9.98 o 
   1   1  24      128.83      122.84      3.43 o 
   2   1  24      865.08      859.58     12.31 o 
   3   1  24      748.11      727.74     17.92 o 
   4   1  24      203.28      199.62      5.02 o 
   5   1  24        4.06        4.28      2.02 o 
   6   1  24        0.57        0.72      2.05 o 
   7   1  24        4.61        7.57      3.03 o 
   0   2  24       81.67      105.81      4.34 o 
   1   2  24      124.26      135.04      4.64 o 
   2   2  24       13.28       16.06      1.95 o 
   3   2  24      566.53      557.09      8.83 o 
   4   2  24        8.29       10.43      1.85 o 
   5   2  24       46.56       46.06      3.64 o 
   6   2  24      104.23      100.21      5.38 o 
   7   2  24        1.23       -0.04      2.76 o 
   1   3  24     1546.73     1536.70     22.56 o 
   2   3  24      153.24      157.53      4.15 o 
   3   3  24      570.47      545.79      9.74 o 
   4   3  24        3.96        3.82      1.67 o 
   5   3  24       56.58       56.94      3.08 o 
   6   3  24        0.07       -1.73      2.00 o 
   7   3  24        0.92       -1.42      2.80 o 
   0   4  24      884.68      874.78     18.14 o 
   1   4  24      258.01      267.68      5.84 o 
   2   4  24       17.27       16.58      1.81 o 
   3   4  24       15.33       17.23      2.16 o 
   4   4  24      115.00      117.38      3.99 o 
   5   4  24       99.02       97.45      3.76 o 
   6   4  24        1.23        2.06      2.36 o 
   7   4  24        1.33        2.45      2.55 o 
   1   5  24      659.71      622.82      9.81 o 
   2   5  24        3.42        4.04      1.83 o 
   3   5  24       10.50       15.05      2.84 o 
   4   5  24       95.53      104.15      3.85 o 
   5   5  24       74.78       84.70      4.36 o 
   6   5  24        0.49        3.07      2.25 o 
   7   5  24        2.99        2.37      3.15 o 
   0   6  24      216.81      183.49      6.39 o 
   1   6  24        1.59        3.33      1.57 o 
   2   6  24        3.26        2.84      1.78 o 
   3   6  24      289.61      278.40      6.77 o 
   4   6  24      156.27      163.70      5.07 o 
   5   6  24      114.80      117.68      5.08 o 
   6   6  24        0.83        2.73      2.38 o 
   1   7  24       16.39       17.84      2.39 o 
   2   7  24       42.72       48.98      3.16 o 
   3   7  24       16.66       22.63      2.60 o 
   4   7  24        0.29        2.66      2.24 o 
   5   7  24        0.77        2.35      2.34 o 
   6   7  24        6.13        7.64      2.84 o 
   0   8  24        9.40        7.76      2.26 o 
   1   8  24       15.37       17.13      2.41 o 
   2   8  24        0.18        0.59      1.85 o 
   3   8  24       41.74       47.57      3.45 o 
   4   8  24        0.63        0.27      2.29 o 
   5   8  24        3.07        6.11      2.73 o 
   1   9  24       80.42       73.46      3.52 o 
   2   9  24        4.62        3.06      2.06 o 
   3   9  24        0.00        3.89      2.44 o 
   4   9  24        0.09       -1.93      2.27 o 
   5   9  24        1.44        3.12      3.51 o 
   0  10  24       14.29       15.07      3.14 o 
   1  10  24        1.42       -0.60      1.79 o 
   2  10  24       15.93       18.33      2.77 o 
   3  10  24       10.44        9.01      2.92 o 
   4  10  24        1.28       -1.73      3.44 o 
   1  11  24       11.70       16.27      3.25 o 
   2  11  24       28.52       39.39      4.47 o 
   1   1  25      483.80      477.36      7.06 o 
   2   1  25      183.59      177.05      3.98 o 
   3   1  25       32.24       39.42      2.24 o 
   4   1  25      187.13      188.98      5.37 o 
   5   1  25      127.39      125.82      4.63 o 
   6   1  25        2.57       -0.73      1.92 o 
   7   1  25       11.45       13.26      3.40 o 
   0   2  25     1797.93     1753.38     32.80 o 
   1   2  25      245.49      240.73      5.26 o 
   2   2  25       39.45       46.36      2.57 o 
   3   2  25       26.13       33.74      2.40 o 
   4   2  25      223.72      238.38      6.21 o 
   5   2  25      133.85      123.61      4.59 o 
   6   2  25       14.07       19.16      3.68 o 
   7   2  25        6.26        5.71      2.93 o 
   1   3  25       13.86       27.89      2.22 o 
   2   3  25       31.94       39.75      2.54 o 
   3   3  25      116.53      109.91      4.22 o 
   4   3  25       40.60       43.83      5.08 o 
   5   3  25       44.53       39.36      2.82 o 
   6   3  25        0.36       -1.43      2.43 o 
   7   3  25        5.39        5.80      3.69 o 
   0   4  25      419.09      429.79     10.53 o 
   1   4  25      552.16      544.81      9.65 o 
   2   4  25        3.18        1.63      1.41 o 
   3   4  25      447.92      442.67      8.60 o 
   4   4  25        9.05       10.85      2.06 o 
   5   4  25       10.02        7.66      2.02 o 
   6   4  25        5.85        6.17      2.67 o 
   7   4  25        1.90       -0.71      2.61 o 
   1   5  25       47.28       51.91      2.92 o 
   2   5  25      234.00      223.18      5.56 o 
   3   5  25       87.05       92.75      3.65 o 
   4   5  25       17.68       20.26      2.40 o 
   5   5  25       44.84       44.22      3.63 o 
   6   5  25        5.28        2.50      2.31 o 
   0   6  25       68.16       66.02      4.24 o 
   1   6  25       24.50       23.64      2.36 o 
   2   6  25      194.89      199.85      5.38 o 
   3   6  25      109.90      115.77      4.18 o 
   4   6  25       30.39       31.21      2.79 o 
   5   6  25        0.06       -0.78      2.20 o 
   6   6  25        9.55        7.22      2.70 o 
   1   7  25        4.20        4.36      1.86 o 
   2   7  25        1.85        5.53      1.96 o 
   3   7  25        0.32        1.27      1.93 o 
   4   7  25       54.59       59.66      4.22 o 
   5   7  25      113.58      100.84      5.11 o 
   6   7  25       67.86       59.26      5.06 o 
   0   8  25       52.98       52.81      3.50 o 
   1   8  25       48.37       52.68      3.13 o 
   2   8  25       21.09       21.97      2.63 o 
   3   8  25       16.22       13.30      2.44 o 
   4   8  25       34.39       38.93      3.96 o 
   5   8  25        8.07        9.38      3.31 o 
   1   9  25        5.90        7.51      1.97 o 
   2   9  25       40.22       46.38      4.73 o 
   3   9  25        0.74        1.17      2.36 o 
   4   9  25       33.75       37.32      3.86 o 
   0  10  25       17.58       27.18      3.74 o 
   1  10  25       10.59        7.62      2.34 o 
   2  10  25        0.67       -0.86      2.18 o 
   3  10  25       13.35       13.27      3.57 o 
   1  11  25        1.77        6.29      2.79 o 
   2  11  25        9.23       11.24      5.46 o 
   0   0  26      192.34      183.12      6.80 o 
   1   0  26        6.28        3.39      1.52 o 
   2   0  26      130.04      118.38      4.55 o 
   3   0  26       11.09       11.50      2.34 o 
   4   0  26       19.44       21.38      5.48 o 
   5   0  26       31.45       36.33      4.27 o 
   6   0  26      128.58      117.07      6.69 o 
   7   0  26        0.00       -1.62      3.22 o 
   1   1  26      123.29      120.28      3.19 o 
   2   1  26       56.76       58.22      2.35 o 
   3   1  26       57.95       57.66      2.57 o 
   4   1  26        7.72        8.63      2.53 o 
   5   1  26       24.93       23.33      2.70 o 
   6   1  26        0.69       -1.97      1.97 o 
   7   1  26        6.55        3.39      2.91 o 
   0   2  26      399.93      371.89      9.20 o 
   1   2  26       19.86       22.32      1.87 o 
   2   2  26       21.92       18.27      1.93 o 
   3   2  26       16.69       19.76      2.49 o 
   4   2  26       81.55       74.95      3.62 o 
   5   2  26       34.51       33.81      3.00 o 
   6   2  26       28.98       37.73      3.26 o 
   7   2  26       23.19       21.67      3.78 o 
   1   3  26        0.80        1.39      1.43 o 
   2   3  26      197.74      202.32      4.92 o 
   3   3  26        5.69        9.85      2.24 o 
   4   3  26        0.04       -1.46      1.46 o 
   5   3  26        0.01       -0.22      1.55 o 
   6   3  26       15.33       12.89      2.96 o 
   7   3  26        1.45       -0.47      3.63 o 
   0   4  26      475.42      440.74     10.80 o 
   1   4  26       20.92       18.63      2.11 o 
   2   4  26        0.53       -1.48      1.48 o 
   3   4  26       40.62       42.13      2.82 o 
   4   4  26       37.52       38.16      3.51 o 
   5   4  26       48.73       44.33      2.98 o 
   6   4  26        4.84        4.18      2.69 o 
   7   4  26        2.52       -0.69      2.97 o 
   1   5  26       77.16       84.65      3.74 o 
   2   5  26      146.57      148.64      4.53 o 
   3   5  26       21.38       20.31      2.34 o 
   4   5  26       25.76       24.80      2.59 o 
   5   5  26       31.77       29.13      3.32 o 
   6   5  26        0.79       -2.28      2.51 o 
   0   6  26        9.04       13.29      2.78 o 
   1   6  26        0.02       -1.06      1.42 o 
   2   6  26        0.66        0.01      1.70 o 
   3   6  26       32.01       34.78      2.89 o 
   4   6  26        1.45       -0.87      1.81 o 
   5   6  26        2.34        1.71      2.38 o 
   6   6  26        5.88        4.26      2.98 o 
   1   7  26        0.21       -1.43      1.43 o 
   2   7  26        0.88       -0.63      1.75 o 
   3   7  26        3.21        3.00      1.96 o 
   4   7  26       66.51       69.50      5.53 o 
   5   7  26        0.85        1.56      2.52 o 
   6   7  26        0.04        1.66      5.41 o 
   0   8  26       16.66       23.07      2.77 o 
   1   8  26        2.16        1.30      1.77 o 
   2   8  26        9.58       16.99      2.58 o 
   3   8  26       17.55       13.27      2.52 o 
   4   8  26       65.06       74.21      4.70 o 
   5   8  26       10.64       11.65      3.50 o 
   1   9  26        6.58        5.89      2.08 o 
   2   9  26       25.61       20.55      2.79 o 
   3   9  26        0.28       -1.28      2.20 o 
   4   9  26       28.34       32.09      5.06 o 
   0  10  26       14.33       13.86      3.35 o 
   1  10  26        1.79        2.02      2.17 o 
   2  10  26       33.18       38.86      3.47 o 
   3  10  26        0.88       -2.27      2.94 o 
   1  11  26        9.63       12.23      3.18 o 
   1   1  27      216.50      197.34      4.28 o 
   2   1  27       17.14       20.54      2.03 o 
   3   1  27       10.64       11.21      1.62 o 
   4   1  27       42.99       43.14      4.29 o 
   5   1  27        9.01       10.58      2.34 o 
   6   1  27        0.07       -1.93      1.93 o 
   7   1  27       15.29        6.07      3.41 o 
   0   2  27      824.09      859.24     17.76 o 
   1   2  27        6.22        1.94      1.39 o 
   2   2  27       85.59       94.86      3.32 o 
   3   2  27       55.87       57.86      3.37 o 
   4   2  27        9.55        8.16      2.67 o 
   5   2  27        1.83       -0.20      2.23 o 
   6   2  27        4.40        0.43      2.42 o 
   7   2  27        3.69       -0.40      3.42 o 
   1   3  27      124.29      113.24      3.36 o 
   2   3  27      370.47      326.26      6.73 o 
   3   3  27        7.59        6.44      3.13 o 
   4   3  27        8.70        7.04      2.38 o 
   5   3  27        0.86        0.60      2.40 o 
   6   3  27        3.44        3.41      3.44 o 
   7   3  27        4.98       -0.69      5.18 o 
   0   4  27       95.04       97.74      4.53 o 
   1   4  27       11.79        7.63      1.69 o 
   2   4  27        1.84        0.45      1.56 o 
   3   4  27       36.71       47.56      3.43 o 
   4   4  27        2.76        2.26      1.74 o 
   5   4  27        9.14        8.40      2.07 o 
   6   4  27        7.77        8.79      2.95 o 
   1   5  27       32.33       31.61      2.35 o 
   2   5  27       78.80       81.66      4.01 o 
   3   5  27       11.99       11.42      2.14 o 
   4   5  27       14.61        8.55      2.12 o 
   5   5  27        4.06        2.87      2.21 o 
   6   5  27        0.74        0.29      2.73 o 
   0   6  27      205.75      189.41      6.66 o 
   1   6  27        1.92        1.31      1.58 o 
   2   6  27       10.01       10.21      2.77 o 
   3   6  27        3.53        2.25      1.84 o 
   4   6  27        1.74        2.33      2.06 o 
   5   6  27        0.00       -1.25      2.36 o 
   6   6  27       31.86       26.67      4.07 o 
   1   7  27        2.28       -0.41      1.62 o 
   2   7  27        0.32        0.55      1.76 o 
   3   7  27        0.04        1.19      1.97 o 
   4   7  27        1.01       -0.39      2.24 o 
   5   7  27        0.05       -2.13      2.34 o 
   0   8  27       28.97       40.00      5.49 o 
   1   8  27        1.91        1.67      1.84 o 
   2   8  27       26.22       26.94      2.88 o 
   3   8  27       10.66       10.67      2.44 o 
   4   8  27       32.32       38.82      3.83 o 
   5   8  27        0.01       -2.22      5.13 o 
   1   9  27        0.85       -1.38      1.79 o 
   2   9  27        9.99        9.16      2.52 o 
   3   9  27        1.02        1.05      2.45 o 
   4   9  27        0.91        4.73      3.71 o 
   0  10  27        0.25       -3.27      3.27 o 
   1  10  27        5.12        2.91      2.43 o 
   2  10  27       25.45       29.63      3.48 o 
   3  10  27        7.26        8.74      6.20 o 
   0   0  28     1539.63     1488.40     34.83 o 
   1   0  28      279.63      243.15      7.87 o 
   2   0  28      260.79      272.93      7.63 o 
   3   0  28      259.72      218.84      6.82 o 
   4   0  28       33.59       34.26      4.04 o 
   5   0  28        2.74       -1.66      2.57 o 
   6   0  28       28.09       26.22      4.24 o 
   7   0  28        4.13        3.93      3.34 o 
   1   1  28       56.05       50.75      2.51 o 
   2   1  28       62.29       59.42      2.84 o 
   3   1  28        7.19        3.15      1.60 o 
   4   1  28        2.14        2.18      1.69 o 
   5   1  28       27.51       37.85      3.20 o 
   6   1  28       28.81       28.14      3.12 o 
   7   1  28        6.11        8.90      3.29 o 
   0   2  28       35.24       72.02      3.87 o 
   1   2  28       34.76       39.61      2.50 o 
   2   2  28       87.65       96.37      3.40 o 
   3   2  28       68.60       64.02      3.46 o 
   4   2  28       15.48       16.61      2.50 o 
   5   2  28        0.62       -1.64      2.19 o 
   6   2  28        6.51        7.88      2.79 o 
   1   3  28      279.48      254.02      5.30 o 
   2   3  28        0.70        2.67      1.61 o 
   3   3  28       19.86       24.65      2.77 o 
   4   3  28        5.77        2.52      2.08 o 
   5   3  28       55.68       50.40      3.71 o 
   6   3  28       13.07        7.38      3.77 o 
   0   4  28       14.75       14.72      2.65 o 
   1   4  28       95.60       89.45      3.37 o 
   2   4  28       39.34       39.39      4.69 o 
   3   4  28       61.88       63.24      5.25 o 
   4   4  28        4.04        1.93      1.76 o 
   5   4  28        1.88       -1.16      1.70 o 
   6   4  28        0.24       -2.33      2.33 o 
   1   5  28        5.96        7.73      1.80 o 
   2   5  28       13.79       13.29      2.56 o 
   3   5  28       27.95       23.42      2.57 o 
   4   5  28       64.38       65.13      3.64 o 
   5   5  28        3.16        3.80      2.41 o 
   6   5  28        0.73       -2.55      3.00 o 
   0   6  28        4.64        2.47      2.34 o 
   1   6  28       11.77       11.13      2.27 o 
   2   6  28        0.84       -0.26      1.71 o 
   3   6  28       12.70       12.87      2.26 o 
   4   6  28        0.02       -1.86      1.86 o 
   5   6  28        3.19        5.72      2.51 o 
   6   6  28        4.30        0.05      5.64 o 
   1   7  28        1.51       -1.84      1.84 o 
   2   7  28       50.72       51.44      3.49 o 
   3   7  28        0.55       -1.85      1.85 o 
   4   7  28        8.52        6.09      2.65 o 
   5   7  28       10.76        9.09      3.43 o 
   0   8  28       38.89       45.64      5.75 o 
   1   8  28        0.00       -1.62      1.62 o 
   2   8  28        6.79        5.58      2.17 o 
   3   8  28       16.84       17.84      2.85 o 
   4   8  28        2.62        0.37      2.50 o 
   1   9  28        2.58        4.05      2.17 o 
   2   9  28        0.00       -1.95      1.95 o 
   3   9  28        3.28        0.89      2.92 o 
   0  10  28        0.88        2.95      4.01 o 
   1  10  28        0.58       -1.58      2.34 o 
   2  10  28        3.15        1.56      2.37 o 
   1   1  29      277.81      250.49      5.14 o 
   2   1  29      259.53      240.04      5.52 o 
   3   1  29        4.60        8.42      1.83 o 
   4   1  29        4.20        3.14      1.90 o 
   5   1  29       59.90       64.66      3.91 o 
   6   1  29       11.70       15.65      2.75 o 
   0   2  29      511.50      504.63     11.87 o 
   1   2  29      139.94      129.64      3.65 o 
   2   2  29      137.95      149.22      4.29 o 
   3   2  29      185.17      165.70      5.28 o 
   4   2  29        1.91        2.08      2.01 o 
   5   2  29       10.98       10.78      2.82 o 
   6   2  29        0.49       -1.15      2.33 o 
   1   3  29        4.44        1.53      1.48 o 
   2   3  29        1.59        2.75      1.66 o 
   3   3  29        6.27        6.60      2.13 o 
   4   3  29        9.80        8.92      2.52 o 
   5   3  29        0.84       -0.51      2.39 o 
   6   3  29        0.71       -0.40      3.40 o 
   0   4  29      123.33      108.63      4.90 o 
   1   4  29       80.33       72.44      3.01 o 
   2   4  29       91.91       79.86      3.96 o 
   3   4  29       52.47       44.08      3.37 o 
   4   4  29        0.39       -0.76      2.00 o 
   5   4  29        3.58        4.12      2.34 o 
   6   4  29        8.05        6.57      6.01 o 
   1   5  29      110.36      106.05      3.51 o 
   2   5  29       17.04       23.17      2.91 o 
   3   5  29       25.93       26.89      3.78 o 
   4   5  29        2.40        3.77      1.96 o 
   5   5  29       18.25       25.16      3.24 o 
   6   5  29        3.76        0.55      5.32 o 
   0   6  29        0.26       -0.71      2.15 o 
   1   6  29        2.19        1.46      1.91 o 
   2   6  29        8.19        9.49      2.47 o 
   3   6  29        6.77        4.90      2.04 o 
   4   6  29        0.52       -1.57      1.91 o 
   5   6  29        3.06        0.76      2.69 o 
   1   7  29        7.25        1.67      2.16 o 
   2   7  29       16.76       19.41      2.64 o 
   3   7  29       22.76       19.44      3.57 o 
   4   7  29       14.32       10.33      2.83 o 
   5   7  29       26.19       41.57      8.69 o 
   0   8  29        0.26       -0.40      3.48 o 
   1   8  29        0.03       -1.96      1.96 o 
   2   8  29        0.03       -1.24      1.95 o 
   3   8  29        7.99        7.37      2.47 o 
   4   8  29        0.96       -0.02      3.55 o 
   1   9  29       35.71       38.33      3.18 o 
   2   9  29        1.16       -2.16      2.16 o 
   3   9  29       21.98       28.86      5.00 o 
   0  10  29        0.36       -1.57      4.53 o 
   1  10  29        7.28        5.49      6.50 o 
   0   0  30      500.14      532.26     21.08 o 
   1   0  30        2.95       -0.90      2.43 o 
   2   0  30      255.53      246.97      8.89 o 
   3   0  30      219.74      205.80      6.79 o 
   4   0  30        9.48        4.83      2.92 o 
   5   0  30       86.00       80.81      9.92 o 
   6   0  30       10.00        7.97      3.66 o 
   1   1  30      545.30      502.91      8.38 o 
   2   1  30       57.29       64.55      2.93 o 
   3   1  30        5.38        4.33      1.74 o 
   4   1  30        1.35        1.27      1.95 o 
   5   1  30        0.30       -0.09      2.35 o 
   6   1  30       36.31       44.99      4.19 o 
   0   2  30      294.68      261.59      7.66 o 
   1   2  30        1.40        1.86      1.49 o 
   2   2  30       10.63       13.40      2.03 o 
   3   2  30        0.16       -0.96      1.72 o 
   4   2  30       19.05       19.82      3.01 o 
   5   2  30       10.52        6.57      3.37 o 
   6   2  30        2.30       -1.00      2.41 o 
   1   3  30       84.64       79.48      3.03 o 
   2   3  30        2.97        3.94      1.71 o 
   3   3  30      116.26      112.76      4.54 o 
   4   3  30        7.50        4.26      2.23 o 
   5   3  30        6.72        2.27      2.54 o 
   6   3  30        0.72       -4.21      4.21 o 
   0   4  30       83.03       75.48      4.21 o 
   1   4  30       21.71       23.83      2.18 o 
   2   4  30       17.87       20.18      2.76 o 
   3   4  30        9.17        7.75      2.35 o 
   4   4  30        0.10       -1.01      2.04 o 
   5   4  30       10.88        5.53      2.51 o 
   6   4  30        1.14       -4.07      5.46 o 
   1   5  30        8.49        7.13      1.77 o 
   2   5  30        0.61       -0.61      1.97 o 
   3   5  30       16.36       16.20      2.81 o 
   4   5  30        4.04        0.37      2.21 o 
   5   5  30        2.86        3.32      2.46 o 
   0   6  30       91.82       95.61      4.94 o 
   1   6  30        5.15        6.63      2.15 o 
   2   6  30        0.05        0.07      2.12 o 
   3   6  30        7.16        6.23      2.55 o 
   4   6  30        3.54        0.60      2.04 o 
   5   6  30        0.76        5.64      2.88 o 
   1   7  30        0.68       -1.91      1.96 o 
   2   7  30        7.94        8.78      2.65 o 
   3   7  30        9.05        8.56      3.02 o 
   4   7  30        0.34       -0.33      2.32 o 
   0   8  30       15.83       11.78      5.20 o 
   1   8  30        0.36       -1.42      2.16 o 
   2   8  30        9.79        7.43      2.45 o 
   3   8  30        0.40       -2.10      2.10 o 
   1   9  30        0.31       -1.41      2.37 o 
   2   9  30        0.30       -1.25      2.23 o 
   1   1  31       15.77       29.79      2.41 o 
   2   1  31       27.07       37.87      2.65 o 
   3   1  31        1.35        2.02      1.67 o 
   4   1  31       16.69       14.14      3.20 o 
   5   1  31       26.63       24.01      3.39 o 
   6   1  31        3.33        3.63      2.64 o 
   0   2  31      115.52      125.26      5.11 o 
   1   2  31       80.30       73.22      2.87 o 
   2   2  31        6.55        8.88      1.90 o 
   3   2  31       35.19       27.79      2.95 o 
   4   2  31        7.40        8.32      2.30 o 
   5   2  31        3.06        4.55      2.72 o 
   6   2  31        0.20       -2.72      2.72 o 
   1   3  31        0.02        0.12      1.41 o 
   2   3  31       65.60       64.07      3.51 o 
   3   3  31        0.02        0.00      1.96 o 
   4   3  31       11.00        9.09      2.87 o 
   5   3  31        9.52       12.41      3.16 o 
   6   3  31        1.47        1.53      5.36 o 
   0   4  31       50.28       46.66      3.84 o 
   1   4  31        1.64        2.42      1.56 o 
   2   4  31       23.53       22.05      2.84 o 
   3   4  31       23.21       18.32      2.83 o 
   4   4  31        5.47        4.29      2.44 o 
   5   4  31       10.39        7.40      2.71 o 
   1   5  31       22.84       21.56      2.25 o 
   2   5  31        4.37        3.81      2.27 o 
   3   5  31        1.00        1.72      2.19 o 
   4   5  31       16.77       18.24      3.10 o 
   5   5  31        5.17        7.10      4.30 o 
   0   6  31       53.83       67.49      4.85 o 
   1   6  31        0.02        0.55      2.00 o 
   2   6  31       13.12       10.72      3.60 o 
   3   6  31        1.58        5.68      2.52 o 
   4   6  31       18.69       26.89      3.06 o 
   5   6  31        8.78        4.62      5.87 o 
   1   7  31        5.84        5.70      2.41 o 
   2   7  31       25.20       25.19      3.46 o 
   3   7  31       13.31       10.68      2.62 o 
   4   7  31        0.01        1.51      2.78 o 
   0   8  31        6.56        6.69      4.41 o 
   1   8  31        2.18        1.64      2.50 o 
   2   8  31        4.66        9.93      2.87 o 
   3   8  31        2.54        5.27      3.25 o 
   1   9  31        0.03       -0.24      3.95 o 
   2   9  31       17.90       21.67      3.62 o 
   0   0  32      126.93      115.38      8.28 o 
   1   0  32        2.48        5.71      2.73 o 
   2   0  32        0.26       -0.35      2.89 o 
   3   0  32        9.64        6.78      3.09 o 
   4   0  32       36.76       39.35      6.47 o 
   5   0  32        8.37       16.51      5.23 o 
   6   0  32        2.88       12.58      6.52 o 
   1   1  32      117.42      116.61      4.21 o 
   2   1  32      109.15      115.15      3.87 o 
   3   1  32       23.93       26.98      2.85 o 
   4   1  32        1.70        1.75      2.42 o 
   5   1  32        4.24        1.48      2.51 o 
   6   1  32        5.03        8.61      3.76 o 
   0   2  32       13.44       18.79      2.83 o 
   1   2  32       11.44       13.79      2.00 o 
   2   2  32        0.06       -0.60      1.54 o 
   3   2  32        9.86       10.65      2.41 o 
   4   2  32       11.17       16.39      2.72 o 
   5   2  32        1.59        0.01      2.52 o 
   1   3  32       22.78       33.52      2.42 o 
   2   3  32       10.28       13.81      2.12 o 
   3   3  32        2.26       -0.14      1.98 o 
   4   3  32        0.66       -2.10      2.10 o 
   5   3  32        3.58        4.13      2.84 o 
   0   4  32       20.18       28.54      3.34 o 
   1   4  32        3.66        4.51      1.72 o 
   2   4  32        0.02        1.17      2.10 o 
   3   4  32       15.11       21.69      3.02 o 
   4   4  32        2.44        0.25      2.25 o 
   5   4  32        0.36        3.26      3.04 o 
   1   5  32        0.31        2.67      1.72 o 
   2   5  32       20.40       35.12      3.40 o 
   3   5  32        0.02       -0.91      2.23 o 
   4   5  32        4.28       10.75      2.93 o 
   5   5  32       17.28       23.91      5.28 o 
   0   6  32       16.78       21.93      3.43 o 
   1   6  32       24.96       24.82      3.01 o 
   2   6  32       31.97       34.94      3.75 o 
   3   6  32       22.03       20.04      3.32 o 
   4   6  32        0.45        0.99      3.38 o 
   1   7  32        0.33        2.19      2.38 o 
   2   7  32      101.76      125.77      5.06 o 
   3   7  32        0.03        0.74      2.66 o 
   0   8  32       73.97       90.01      8.18 o 
   1   8  32        3.29        6.62      2.78 o 
   2   8  32        4.83        4.35      3.02 o 
   3   8  32        1.43        5.92      5.96 o 
   1   9  32        1.10        4.66      4.56 o 
   1   1  33        0.07        2.93      1.88 o 
   2   1  33       19.72       21.87      2.61 o 
   3   1  33       20.99       25.58      2.90 o 
   4   1  33        0.29       -1.34      2.30 o 
   5   1  33        0.60        0.55      2.52 o 
   0   2  33       45.37       60.48      4.17 o 
   1   2  33        0.54        0.22      1.47 o 
   2   2  33       44.60       49.40      3.07 o 
   3   2  33       40.60       47.18      3.57 o 
   4   2  33       44.92       49.21      3.74 o 
   5   2  33        8.84       13.41      3.20 o 
   1   3  33       82.08       81.99      3.17 o 
   2   3  33       42.73       45.33      3.15 o 
   3   3  33        9.30        6.69      2.36 o 
   4   3  33        9.64        8.82      2.63 o 
   5   3  33        2.38        2.60      3.38 o 
   0   4  33       15.94       17.92      3.08 o 
   1   4  33        0.22        1.74      1.66 o 
   2   4  33        1.50        1.76      1.97 o 
   3   4  33       18.71       25.25      3.18 o 
   4   4  33       14.73       16.83      3.08 o 
   5   4  33       11.74       12.64      4.02 o 
   1   5  33       28.28       23.07      3.24 o 
   2   5  33       13.13       18.19      2.73 o 
   3   5  33        4.88       10.31      2.78 o 
   4   5  33       83.97      102.11      6.14 o 
   0   6  33       80.29      114.83      5.77 o 
   1   6  33        5.51        6.00      2.39 o 
   2   6  33        2.07       -0.39      2.32 o 
   3   6  33        0.05        0.89      2.55 o 
   4   6  33       19.62       24.26      5.11 o 
   1   7  33        6.25        6.60      2.65 o 
   2   7  33        4.04        6.65      2.66 o 
   3   7  33        0.23       -3.37      3.37 o 
   0   8  33      177.07      218.10     15.68 o 
   1   8  33        0.37       -2.95      2.95 o 
   2   8  33        0.17        3.71      4.62 o 
   0   0  34       46.50       51.24      6.75 o 
   1   0  34      127.28      119.57      6.18 o 
   2   0  34       94.61       89.47      5.56 o 
   3   0  34       80.29       91.75      5.85 o 
   4   0  34      183.78      184.47     11.47 o 
   1   1  34       11.83        9.08      2.18 o 
   2   1  34       63.75       68.95      6.15 o 
   3   1  34        5.99       11.03      3.13 o 
   4   1  34       51.63       64.07      5.64 o 
   5   1  34        0.07        0.46      3.27 o 
   0   2  34       20.48       24.73      4.18 o 
   1   2  34        0.80        0.46      1.64 o 
   2   2  34       39.88       38.09      2.90 o 
   3   2  34        1.66        1.26      2.10 o 
   4   2  34       27.40       30.11      3.32 o 
   5   2  34        5.38        0.05      3.18 o 
   1   3  34       11.42       13.00      2.02 o 
   2   3  34       14.36       12.83      2.55 o 
   3   3  34        0.67        0.88      2.15 o 
   4   3  34        0.02       -0.55      2.31 o 
   5   3  34        7.79       -2.31      5.78 o 
   0   4  34        0.36       -1.42      2.64 o 
   1   4  34        8.75        6.09      1.91 o 
   2   4  34        2.24        1.70      1.98 o 
   3   4  34        0.09       -2.00      2.21 o 
   4   4  34       25.97       34.80      4.29 o 
   1   5  34       36.47       34.98      3.13 o 
   2   5  34        3.18        3.66      2.32 o 
   3   5  34        0.53        0.69      2.38 o 
   4   5  34        0.17        3.04      3.08 o 
   0   6  34        4.78        8.43      3.10 o 
   1   6  34        2.48        1.62      2.29 o 
   2   6  34       36.06       39.52      4.60 o 
   3   6  34        0.21       -2.30      5.76 o 
   1   7  34        0.19        4.34      2.83 o 
   2   7  34       81.05      105.27      6.27 o 
   0   8  34       12.68       17.20      7.54 o 
   1   8  34        2.21        4.10      3.36 o 
   1   1  35       12.94       14.44      2.85 o 
   2   1  35        0.35        0.00      2.06 o 
   3   1  35        0.78        3.64      2.58 o 
   4   1  35        0.97        2.99      3.21 o 
   0   2  35        2.06        0.36      2.55 o 
   1   2  35        0.14        2.15      1.91 o 
   2   2  35        1.52        1.07      1.87 o 
   3   2  35        2.07       -1.02      2.08 o 
   4   2  35       10.36       12.16      3.27 o 
   1   3  35       37.18       45.09      3.35 o 
   2   3  35       10.31       12.23      2.39 o 
   3   3  35        9.29       14.72      2.83 o 
   4   3  35        6.94        8.80      3.09 o 
   0   4  35        2.70        2.20      2.82 o 
   1   4  35        2.43        1.20      2.51 o 
   2   4  35        0.93        0.30      2.05 o 
   3   4  35        0.04       -1.99      2.26 o 
   4   4  35        0.00       -1.93      3.65 o 
   1   5  35       34.32       30.54      3.16 o 
   2   5  35        2.66        2.61      2.35 o 
   3   5  35        0.06        3.24      3.02 o 
   0   6  35       44.29       63.46     10.58 o 
   1   6  35        0.00        2.34      2.32 o 
   2   6  35        0.13        0.38      2.68 o 
   3   6  35        6.73        9.16      6.61 o 
   1   7  35        3.06        2.03      3.09 o 
   2   7  35        1.09        6.01      4.57 o 
   0   0  36        2.26        1.76      3.79 o 
   1   0  36       35.75       29.82      5.41 o 
   2   0  36       70.14       75.60      5.67 o 
   3   0  36       28.00       29.38      4.67 o 
   1   1  36        2.09        3.14      1.99 o 
   2   1  36       33.42       40.04      3.37 o 
   3   1  36       47.08       48.10      6.36 o 
   0   2  36       15.22       20.26      5.53 o 
   1   2  36        2.82        4.64      2.11 o 
   2   2  36        8.78        8.15      2.37 o 
   3   2  36        2.38       -0.01      2.49 o 
   4   2  36        2.41        2.54      5.23 o 
   1   3  36        8.36        8.81      2.16 o 
   2   3  36        2.63       -0.35      2.16 o 
   3   3  36        8.76       13.54      2.92 o 
   4   3  36        1.57        0.67      3.61 o 
   0   4  36        3.30        4.79      2.74 o 
   1   4  36       10.55       10.22      2.11 o 
   2   4  36       19.65       24.86      3.01 o 
   3   4  36        0.08        2.36      2.88 o 
   1   5  36       10.82       20.69      2.96 o 
   2   5  36       27.53       28.09      3.21 o 
   3   5  36        1.11        5.04      5.96 o 
   0   6  36       20.64       20.02      4.46 o 
   1   6  36        4.08        9.14      3.42 o 
   2   6  36        8.06        1.01     12.21 o 
   1   1  37        0.10        1.73      2.00 o 
   2   1  37       14.36       21.43      2.94 o 
   3   1  37        2.11        4.62      2.84 o 
   0   2  37        1.77        9.20      3.28 o 
   1   2  37       11.71       18.31      3.12 o 
   2   2  37        1.33        2.82      2.76 o 
   3   2  37        8.80        9.22      3.87 o 
   1   3  37        0.48       -1.76      1.76 o 
   2   3  37        9.24        8.68      2.68 o 
   3   3  37       10.27       23.63      4.94 o 
   0   4  37       17.43       23.75      3.65 o 
   1   4  37        1.46       -1.99      1.99 o 
   2   4  37        4.65       10.41      2.61 o 
   3   4  37       17.74       24.79      7.49 o 
   1   5  37        0.05        3.24      2.96 o 
   2   5  37        1.05        2.34      4.18 o 
   0   6  37        3.33        4.39      6.01 o 
   1   6  37        1.80        3.20      4.33 o 
   0   0  38        9.08       12.62      5.04 o 
   1   0  38       36.29       43.48      5.03 o 
   2   0  38       19.79       27.24      4.35 o 
   1   1  38        4.43        5.57      2.30 o 
   2   1  38        0.47        1.29      2.18 o 
   3   1  38       22.65       21.13      6.24 o 
   0   2  38       86.86       95.43      6.66 o 
   1   2  38        0.04        1.52      2.03 o 
   2   2  38        2.85        0.74      2.67 o 
   3   2  38        0.11        4.30      5.23 o 
   1   3  38        3.90        5.54      2.40 o 
   2   3  38        6.25        5.36      5.32 o 
   3   3  38        0.67        0.74      5.46 o 
   0   4  38        0.91        2.47      4.32 o 
   1   4  38        0.09       -0.79      4.05 o 
   2   4  38        4.02        6.38      5.78 o 
   1   5  38        1.87        2.65      4.00 o 
   1   1  39        3.74        7.04      2.45 o 
   2   1  39       11.26       23.53      5.92 o 
   3   1  39        0.05       -3.51      3.51 o 
   0   2  39        0.10       -1.57      2.87 o 
   1   2  39        4.97        4.88      2.69 o 
   2   2  39        5.23       15.63      6.20 o 
   1   3  39        2.43        2.96      4.25 o 
   0   4  39        0.11       -3.65      3.65 o 
   1   4  39       23.27       16.14      6.66 o 
   0   0  40       91.07      106.20      9.48 o 
   1   0  40        6.51        5.64      5.09 o 
   2   0  40        9.81       12.72      5.23 o 
   1   1  40        8.33       12.11      5.32 o 
   2   1  40        0.25        6.31      4.88 o 
   0   2  40        2.10       -0.79      3.88 o 
   1   2  40        3.84        0.69      4.30 o 
   1   3  40        0.96        2.27      4.39 o 
                                                 
